# Supplementary material for: Artificial selection on GmOLEO1 contributes to the increase in seed oil during soybean domestication
Source: PLoS Genet. 2019 Jul 10;15(7):e1008267. doi: 10.1371/journal.pgen.1008267 (PMC6645561; doi:10.1371/journal.pgen.1008267)
Supplement: S2 Table — (XLSX) [file pgen.1008267.s007.xlsx]

## Sheet: S2 Table
Table S2 GWAS result for oil content in soybean seeds across six different environments and their BLUP.
QTLs	Environments	Marker	Chromosomes	Position	P value	R2	Related QTLs (SoyBase, https://soybase.org)
GqOil-8	E4	AX-93930669	8	8272057	2.59436e-06	0.11574	Seed linolenic 8-1 Seed oil 43-1 Seed oil 1-1 Seed oil 30-2
	E5	AX-93930669	8	8272057	3.73992e-06	0.111971
	E4	AX-94048117	8	8275292	2.59436e-06	0.11574
	E5	AX-94048117	8	8275292	3.73992e-06	0.111971
	E4	AX-93751854	8	8310464	1.40507e-06	0.12228
	E4	AX-94048138	8	8321649	3.89375e-06	0.121902
	E4	AX-94048148	8	8368519	2.21806e-06	0.117069
	E4	AX-94048149	8	8372206	3.97284e-06	0.111884
	E4	AX-94048150	8	8373459	1.95516e-06	0.118409
	E4	AX-93751870	8	8378286	4.02978e-06	0.111671
	E4	AX-94048155	8	8386661	2.60431e-06	0.115368
	E4	AX-93930676	8	8396392	2.21806e-06	0.117069
	E4	AX-93751880	8	8417640	2.50305e-06	0.116028
	E4	AX-93751883	8	8425568	3.28359e-06	0.118971
	E4	AX-94048171	8	8439795	2.28049e-06	0.116775
	E4	AX-94048176	8	8446615	3.07761e-06	0.11999
	E4	AX-93751893	8	8459993	2.63734e-06	0.144619
	E4	AX-94284416	8	8462762	2.87939e-06	0.114971
	E4	AX-94048179	8	8464344	2.28049e-06	0.116775
	E4	AX-93751896	8	8466035	2.21806e-06	0.117069
	E4	AX-93751900	8	8482685	1.64471e-06	0.155822
	E4	AX-93930678	8	8483831	2.23554e-07	0.155884
	E5	AX-93930678	8	8483831	2.80059e-06	0.128617
	E4	AX-93960561	8	8484848	2.03964e-06	0.138895
	E4	AX-93751901	8	8500850	7.94289e-07	0.128036
	E4	AX-94048185	8	8514566	3.9743e-06	0.130526
	E4	AX-93751903	8	8532575	7.94289e-07	0.128036
	E4	AX-93751904	8	8534949	7.94289e-07	0.128036
	E4	AX-93634527	8	8577294	8.29867e-07	0.128053
GqOil-12	E2	AX-93806340	12	39070132	2.62306e-06	0.134066	/
	E1	AX-94103181	12	39247310	2.05345e-06	0.138254
GqOil-20	E2	AX-93909988	20	42236579	3.28016e-07	0.157403	Seed linoleic 1-g17 Seed oleic 1-g20 Seed oil 33-3 Seed oil 27-9
	E2	AX-94207981	20	42240222	6.47703e-08	0.154096
	BLUP	AX-94207981	20	42240222	1.6877e-06	0.12072
	BLUP	AX-93909997	20	42295776	3.2332e-06	0.11378
	BLUP	AX-94292159	20	42310214	3.8249e-06	0.112
	E2	AX-93661332	20	42326857	2.04582e-10	0.244232
	E1	AX-93661332	20	42326857	3.38259e-07	0.158063
	E3	AX-93661332	20	42326857	1.33852e-06	0.140139
	E5	AX-93661332	20	42326857	1.6938e-06	0.140513
	E6	AX-93661332	20	42326857	2.76938e-06	0.134152
	BLUP	AX-93661332	20	42326857	4.9808e-10	0.23698
	E2	AX-94208010	20	42354511	1.53885e-06	0.140007
	BLUP	AX-94208010	20	42354511	8.9709e-07	0.14819
	E2	AX-93957536	20	42356434	1.7241e-10	0.246321
	E1	AX-93957536	20	42356434	3.33376e-07	0.158229
	E3	AX-93957536	20	42356434	1.39607e-06	0.139674
	E5	AX-93957536	20	42356434	2.12993e-06	0.137929
	BLUP	AX-93957536	20	42356434	5.1786e-10	0.2365
	E2	AX-93910018	20	42356519	2.22821e-10	0.24319
	E3	AX-93910018	20	42356519	6.36937e-07	0.148392
	E1	AX-93910018	20	42356519	1.05378e-06	0.145166
	E5	AX-93910018	20	42356519	1.15253e-06	0.144869
	E6	AX-93910018	20	42356519	4.38658e-06	0.13049
	BLUP	AX-93910018	20	42356519	3.4268e-10	0.24159
	E2	AX-94208012	20	42362294	1.7241e-10	0.246321
	E1	AX-94208012	20	42362294	3.33376e-07	0.158229
	E3	AX-94208012	20	42362294	1.39607e-06	0.139674
	E5	AX-94208012	20	42362294	2.12993e-06	0.137929
	BLUP	AX-94208012	20	42362294	5.1786e-10	0.2365
	BLUP	AX-93661337	20	42411958	3.106e-06	0.13411
	BLUP	AX-93910041	20	42425935	3.2332e-06	0.11378
	BLUP	AX-94208033	20	42435216	3.2332e-06	0.11378
	BLUP	AX-93661340	20	42442868	3.2332e-06	0.11378
	BLUP	AX-94208038	20	42449845	3.8249e-06	0.112
	BLUP	AX-93910056	20	42466225	3.2332e-06	0.11378
	BLUP	AX-93957545	20	42471185	3.0255e-06	0.11461
	BLUP	AX-93910063	20	42491715	3.0255e-06	0.11461
	E2	AX-94208062	20	42503518	1.53885e-06	0.140007
	BLUP	AX-94208062	20	42503518	8.9709e-07	0.14819
	E1	AX-93910082	20	42531901	2.54278e-07	0.178835
	E2	AX-93910082	20	42531901	2.10861e-06	0.162324
	E6	AX-93910082	20	42531901	3.13553e-06	0.144174
	BLUP	AX-93910082	20	42531901	8.54e-09	0.22213
	E2	AX-94273079	20	42556667	7.25463e-08	0.174643
	BLUP	AX-94273079	20	42556667	1.3184e-06	0.14381
	E2	AX-93910093	20	42557903	2.17158e-08	0.188612
	E1	AX-93910093	20	42557903	7.82501e-07	0.14853
	BLUP	AX-93910093	20	42557903	2.3712e-08	0.19039
	E2	AX-93910097	20	42570380	6.27321e-08	0.163799
	BLUP	AX-93910097	20	42570380	3.3068e-06	0.114
	BLUP	AX-93910100	20	42574990	3.6061e-06	0.13243
	E2	AX-93910113	20	42605275	2.50942e-06	0.142403
	E2	AX-93910114	20	42606542	1.60595e-07	0.165531
	E2	AX-94208101	20	42608989	2.12616e-08	0.196449
	E2	AX-93910116	20	42610108	1.60595e-07	0.165531
	E2	AX-94208103	20	42611240	9.23679e-09	0.198613
	BLUP	AX-94208103	20	42611240	3.7005e-06	0.13214
	E2	AX-94208105	20	42616145	4.2235e-08	0.180888
	E2	AX-94208109	20	42628185	7.73753e-10	0.214108
	E1	AX-94208109	20	42628185	3.89959e-06	0.124703
	BLUP	AX-94208109	20	42628185	5.3964e-08	0.17048
	E2	AX-94208111	20	42633624	1.84441e-08	0.190516
	BLUP	AX-94208111	20	42633624	2.3503e-07	0.16357
	E2	AX-94208113	20	42637626	1.84441e-08	0.190516
	BLUP	AX-94208113	20	42637626	2.3503e-07	0.16357
	E2	AX-93910133	20	42646764	2.48929e-08	0.170611
	BLUP	AX-93910133	20	42646764	3.2473e-06	0.11695
	E2	AX-94208118	20	42650459	1.91051e-06	0.137593
	E2	AX-93910144	20	42681960	2.0454e-06	0.136833
	BLUP	AX-93910144	20	42681960	9.9784e-07	0.14698
	E2	AX-93910145	20	42683323	1.33481e-06	0.141596
	E1	AX-93910145	20	42683323	4.7963e-06	0.12819
	BLUP	AX-93910145	20	42683323	9.3658e-07	0.1477
	BLUP	AX-94208133	20	42709139	1.5229e-06	0.12182
	BLUP	AX-93910156	20	42712203	4.1909e-06	0.13302
	BLUP	AX-93910169	20	42748675	3.2036e-06	0.11388
	E5	AX-93910176	20	42764806	4.55468e-06	0.129398
	BLUP	AX-93910176	20	42764806	2.7843e-06	0.13534
	E2	AX-94208197	20	42896535	1.93588e-07	0.165548
