# Supplementary material for: Artificial selection on GmOLEO1 contributes to the increase in seed oil during soybean domestication
Source: PLoS Genet. 2019 Jul 10;15(7):e1008267. doi: 10.1371/journal.pgen.1008267 (PMC6645561; doi:10.1371/journal.pgen.1008267)
Supplement: S3 Table — (XLSX) [file pgen.1008267.s008.xlsx]

## Sheet: S3 Table
Table S3 Candidate genes within the 50-kb region located at both sides of the SNP AX-93910018.
Number	Gene ID (Wm82.a2.v1)	Gene ID (Wm82.a1.v1.1)	Function anotation	Arabidopsis homolog gene ID	Gene names	Go term	References
1		Glyma20g33820	UDP-Glycosyltransferase superfamily protein	AT5G54010	UGT79B6	UDP-glucosyltransferase activity(GO:0035251)	PMID:24916675
2	Glyma.20G196300	Glyma20g33831	UDP-Glycosyltransferase superfamily protein	AT5G54010	UGT79B6	UDP-glucosyltransferase activity(GO:0035251)	PMID:24916675
3		Glyma20g33840	ethylene-responsive element binding factor 13	AT2G44840	RF13
4	Glyma.20G196600	Glyma20g33850	oleosin 1	AT4G25140	OLEO1	Lipid storage(GO:0019915)	PMID:28314829
5	Glyma.20G196700	Glyma20g33860	Family not named	AT5G07490		Biological_process(GO:0008150)
6	Glyma.20G196800	Glyma20g33870	Cupredoxin superfamily protein	AT5G07475		Electron transfer activity(GO:0009055)	PMID:17293437
7	Glyma.20G196900	Glyma20g33880	Fe superoxide dismutase 2	AT5G51100	FSD2	Response to UV(GO:0009411)	PMID:26136265
8	Glyma.20G197000	Glyma20g33890	Integrase-type DNA-binding superfamily protein	AT4G13620
9	Glyma.20G197100	Glyma20g33910	heat shock protein 60	AT3G23990	HSP60	Response to heat(GO:0009408)	PMID:17883376
10	Glyma.20G197400	Glyma20g33920
11	Glyma.20G197300	Glyma20g33930	Tetratricopeptide repeat (TPR)-like superfamily protein	AT3G23020		Ethylene-activated signaling pathway(GO:0009873)	PMID:27247031
12	Glyma.20G197500	Glyma20g33940	BTF2-like transcription factors	AT1G55750
13	Glyma.20G197600	Glyma20g33951	glutathione S-transferase tau 4	AT2G29460	GSTU4
14	Glyma.20G197700	Glyma20g33960		AT1G04650
16	Glyma.20G197200		Family not named
