# Supplementary material for: Artificial selection on GmOLEO1 contributes to the increase in seed oil during soybean domestication
Source: PLoS Genet. 2019 Jul 10;15(7):e1008267. doi: 10.1371/journal.pgen.1008267 (PMC6645561; doi:10.1371/journal.pgen.1008267)
Supplement: S4 Table — (XLSX) [file pgen.1008267.s009.xlsx]

## Sheet: S4 Table
Table S4 Comparison of oil, protein, and yield-related traits between T3 OE lines and WT.
Genetypes	Protein	Oil	Water	Pod number	100-seed weight	Seed yeild	Plant height
WT-1	40.62	20.05	6.79	94	21.5	60.63	115.2
WT-2	39.98	19.93	6.812	96	21.22	58.96	105
WT-3	40.23	20.06	6.33	102	21.78	62.3	114.1
L9-1-22-1	38.3206	22.736	6.34205	112	18.02	65.08	109.5
L9-1-22-2	39.1248	22.3469	6.30276	118	17.43	66.172	114.5
L9-1-22-3	38.9045	21.98	6.18879	130	17.95	63.23	103.2
L16-4-54-1	39.0901	20.9868	6.38179	125	17.52	64.12	114.2
L16-4-54-2	38.7397	22.8515	6.35558	113	18.506	66.854	120
L16-4-54-3	39.7561	21.9039	6.73328	128	18.3335	68.86	111.1
L18-2-31-1	38.9452	22.14	6.37978	144	16.89	66.5	110.7
L18-2-31-2	38.4412	22.1726	6.47488	121	17.51	68.45	123.2
L18-2-31-3	38.0875	22.1002	6.43172	125	17.59	69	117.1
