# Supplementary material for: Artificial selection on GmOLEO1 contributes to the increase in seed oil during soybean domestication
Source: PLoS Genet. 2019 Jul 10;15(7):e1008267. doi: 10.1371/journal.pgen.1008267 (PMC6645561; doi:10.1371/journal.pgen.1008267)
Supplement: S5 Table — (XLSX) [file pgen.1008267.s010.xlsx]

## Sheet: Sheet1
Table S5 Fatty acid composition analysis between OE and WT seeds.
	FAC	R1 (%)	R2 (%)	R3 (%)	R4 (%)	Mean	P value
WT	C16:0	2.91267	2.95901	2.84114	2.97009	2.92073
	C18:0	0.923001	1.38962	1.06676	1.29453	1.16848
	C18:1	6.11383	5.60804	5.54308	5.31742	5.64559
	C18:2	11.9378	13.058	12.0576	11.7941	12.2119
	C18:3	1.57823	1.64385	1.66237	1.57067	1.61378
OE-9	C16:0	2.87181	3.16571	3.24197	3.08579	3.09132	0.0915997
	C18:0	1.40248	0.899675	1.50498	0.97752	1.19616	0.885708
	C18:1	5.72231	5.7796	5.42188	5.62419	5.637	0.964548
	C18:2	13.7661	14.8652	14.6782	14.3428	14.4131	0.00108191
	C18:3	1.73644	1.88833	1.79897	1.7807	1.80111	0.00313169
OE-16	C16:0	3.26021	3.25899	3.33678	3.33919	3.29879	0.00284733
	C18:0	1.33183	1.15046	1.09632	1.03916	1.15444	0.913336
	C18:1	5.9503	5.99406	6.10455	6.44346	6.12309	0.05575
	C18:2	15.4386	14.6901	14.6005	14.9534	14.9206	0.000219704
	C18:3	1.83929	1.76958	1.79479	1.75666	1.79008	0.000966218
OE-18	C16:0	3.524	3.21381	3.07097	3.26043	3.2673	0.0301446
	C18:0	0.992968	1.09263	1.16187	1.00064	1.06203	0.384869
	C18:1	6.66625	5.73467	5.42866	5.94015	5.94243	0.37847
	C18:2	15.9259	14.7814	13.9726	13.5323	14.5531	0.00790363
	C18:3	1.96056	1.86635	1.75957	1.67765	1.81603	0.0219928
Note: FAC denote the fatty acid composition, R1-4 denote four experiment repetitions, % denote a percentage of soybean seeds, significance analysis (P value) was performed using t-test between WT and OE lines.
