# Supplementary material for: Artificial selection on GmOLEO1 contributes to the increase in seed oil during soybean domestication
Source: PLoS Genet. 2019 Jul 10;15(7):e1008267. doi: 10.1371/journal.pgen.1008267 (PMC6645561; doi:10.1371/journal.pgen.1008267)
Supplement: S6 Table — (XLSX) [file pgen.1008267.s011.xlsx]

## Sheet: S6 Table
Table S6 Differentially expressed genes identified in developing seeds between OE and WT at 20 DAF.
#ID	log2FC	Pvalue
Glyma.01G009200.Wm82.a2.v1	-0.632379	0.00855989
Glyma.01G025200.Wm82.a2.v1	-0.868216	0.036927
Glyma.01G041400.Wm82.a2.v1	0.909299	0.0377803
Glyma.01G073100.Wm82.a2.v1	-0.673697	0.0180907
Glyma.01G089000.Wm82.a2.v1	0.645898	0.0392447
Glyma.01G089600.Wm82.a2.v1	0.883312	0.00734918
Glyma.01G090200.Wm82.a2.v1	-0.796219	0.0244399
Glyma.01G095000.Wm82.a2.v1	1.10269	0.00194893
Glyma.01G096000.Wm82.a2.v1	0.719173	0.000117688
Glyma.01G114500.Wm82.a2.v1	1.42325	4.39792e-08
Glyma.01G120800.Wm82.a2.v1	0.824022	0.00271499
Glyma.01G124500.Wm82.a2.v1	1.5966	0.000429213
Glyma.01G131500.Wm82.a2.v1	-0.603154	0.00351283
Glyma.01G141600.Wm82.a2.v1	-0.766144	0.0159528
Glyma.01G143100.Wm82.a2.v1	-0.646647	0.00287743
Glyma.01G146900.Wm82.a2.v1	1.27312	0.00225832
Glyma.01G153300.Wm82.a2.v1	-0.985199	0.00132135
Glyma.01G156200.Wm82.a2.v1	-0.899873	0.0165672
Glyma.01G171400.Wm82.a2.v1	0.616844	0.00142304
Glyma.01G177600.Wm82.a2.v1	-0.750227	0.00387342
Glyma.01G178100.Wm82.a2.v1	-0.604436	0.0144702
Glyma.01G178700.Wm82.a2.v1	-0.722292	0.0235218
Glyma.01G180300.Wm82.a2.v1	-0.753098	0.0421773
Glyma.01G182700.Wm82.a2.v1	-1.38569	0.00148087
Glyma.01G200100.Wm82.a2.v1	0.781286	0.00670914
Glyma.01G203200.Wm82.a2.v1	-0.753334	0.0293792
Glyma.01G209100.Wm82.a2.v1	-0.817775	0.00852383
Glyma.01G212900.Wm82.a2.v1	-0.758841	0.00597775
Glyma.01G214600.Wm82.a2.v1	0.939767	0.00087335
Glyma.01G219400.Wm82.a2.v1	0.587946	0.0232092
Glyma.01G226200.Wm82.a2.v1	-0.801872	0.0059387
Glyma.01G229000.Wm82.a2.v1	-0.86539	0.0055145
Glyma.01G241200.Wm82.a2.v1	-0.635228	0.00054017
Glyma.01G243200.Wm82.a2.v1	-0.691075	0.0094014
Glyma.01G244800.Wm82.a2.v1	0.859372	0.0447974
Glyma.02G031000.Wm82.a2.v1	-0.623294	0.0344986
Glyma.02G034700.Wm82.a2.v1	-0.639187	0.0021141
Glyma.02G036400.Wm82.a2.v1	0.745173	0.000139268
Glyma.02G039700.Wm82.a2.v1	-0.797034	0.0094933
Glyma.02G040700.Wm82.a2.v1	-0.651347	0.035485
Glyma.02G053100.Wm82.a2.v1	-0.693534	0.0196434
Glyma.02G057500.Wm82.a2.v1	-0.874442	0.0433516
Glyma.02G062700.Wm82.a2.v1	-0.758818	0.0195434
Glyma.02G068800.Wm82.a2.v1	-0.682226	0.0266255
Glyma.02G076100.Wm82.a2.v1	0.750411	2.31754e-07
Glyma.02G077400.Wm82.a2.v1	-0.913291	0.0176577
Glyma.02G082500.Wm82.a2.v1	0.865382	0.0110178
Glyma.02G096700.Wm82.a2.v1	-0.987947	4.27561e-05
Glyma.02G125600.Wm82.a2.v1	-0.737558	0.0107531
Glyma.02G134000.Wm82.a2.v1	-0.923483	0.00091624
Glyma.02G134200.Wm82.a2.v1	-0.657058	0.000151546
Glyma.02G139800.Wm82.a2.v1	0.620726	0.00529519
Glyma.02G145700.Wm82.a2.v1	1.33415	0.0247142
Glyma.02G160500.Wm82.a2.v1	-0.718146	0.0189329
Glyma.02G205600.Wm82.a2.v1	0.966441	0.049309
Glyma.02G212000.Wm82.a2.v1	-0.879095	0.000594825
Glyma.02G220300.Wm82.a2.v1	-0.724472	0.0141343
Glyma.02G228100.Wm82.a2.v1	-0.963565	0.00982191
Glyma.02G249000.Wm82.a2.v1	-1.53488	0.00452318
Glyma.02G252800.Wm82.a2.v1	3.12545	4.60402e-07
Glyma.02G267200.Wm82.a2.v1	-0.610681	0.0469378
Glyma.02G268000.Wm82.a2.v1	4.72533	1.14092e-13
Glyma.02G274400.Wm82.a2.v1	-0.846829	0.00861539
Glyma.02G282200.Wm82.a2.v1	0.601127	0.0069612
Glyma.02G291200.Wm82.a2.v1	-0.591971	0.00194484
Glyma.02G295500.Wm82.a2.v1	0.656374	0.027556
Glyma.02G296000.Wm82.a2.v1	-0.609802	0.0224627
Glyma.02G296600.Wm82.a2.v1	-0.604484	0.00186831
Glyma.02G300400.Wm82.a2.v1	0.637518	0.0249281
Glyma.02G306500.Wm82.a2.v1	-1.12792	0.00200811
Glyma.03G001600.Wm82.a2.v1	1.0805	0.0134319
Glyma.03G013500.Wm82.a2.v1	-0.884003	0.0492212
Glyma.03G033200.Wm82.a2.v1	-0.820541	0.0145111
Glyma.03G043400.Wm82.a2.v1	0.814006	0.0229162
Glyma.03G045300.Wm82.a2.v1	4.19152	2.64984e-14
Glyma.03G046800.Wm82.a2.v1	-0.845852	6.40712e-05
Glyma.03G048000.Wm82.a2.v1	-0.91554	2.62327e-11
Glyma.03G052200.Wm82.a2.v1	1.32367	0.000110733
Glyma.03G053300.Wm82.a2.v1	2.45418	1.97268e-08
Glyma.03G057500.Wm82.a2.v1	-0.989115	0.000808164
Glyma.03G058300.Wm82.a2.v1	0.911678	0.00725194
Glyma.03G062300.Wm82.a2.v1	-0.897168	0.0139117
Glyma.03G071500.Wm82.a2.v1	-0.79669	0.0120984
Glyma.03G072100.Wm82.a2.v1	0.805696	0.000138358
Glyma.03G082100.Wm82.a2.v1	0.631638	5.39373e-05
Glyma.03G083600.Wm82.a2.v1	-0.646774	0.0311995
Glyma.03G086800.Wm82.a2.v1	-0.912635	0.00440327
Glyma.03G113400.Wm82.a2.v1	-0.729736	0.0310147
Glyma.03G113600.Wm82.a2.v1	1.27046	0.000280678
Glyma.03G144400.Wm82.a2.v1	0.746883	0.00208141
Glyma.03G146700.Wm82.a2.v1	1.09418	0.000395548
Glyma.03G153600.Wm82.a2.v1	-0.905467	0.0227513
Glyma.03G155800.Wm82.a2.v1	-0.75777	0.0270327
Glyma.03G157000.Wm82.a2.v1	-0.718102	0.0173777
Glyma.03G163500.Wm82.a2.v1	0.951976	0.00959737
Glyma.03G164100.Wm82.a2.v1	0.628154	0.00669127
Glyma.03G182500.Wm82.a2.v1	-0.698103	0.0325126
Glyma.03G184000.Wm82.a2.v1	-1.04444	0.00434603
Glyma.03G194700.Wm82.a2.v1	0.90849	0.0456408
Glyma.03G196400.Wm82.a2.v1	-0.623792	0.0209289
Glyma.03G213300.Wm82.a2.v1	0.807874	0.00204515
Glyma.03G214100.Wm82.a2.v1	-0.65162	0.0330936
Glyma.03G224800.Wm82.a2.v1	0.882048	0.0471158
Glyma.03G229900.Wm82.a2.v1	-0.698092	0.0287974
Glyma.03G231500.Wm82.a2.v1	0.678873	0.000233451
Glyma.03G237500.Wm82.a2.v1	-0.669753	0.0288097
Glyma.03G239700.Wm82.a2.v1	1.50544	0.0356423
Glyma.03G240300.Wm82.a2.v1	0.934218	0.0238043
Glyma.03G242800.Wm82.a2.v1	0.84471	0.00961121
Glyma.03G250200.Wm82.a2.v1	-0.88123	0.0216316
Glyma.03G258200.Wm82.a2.v1	-0.818515	0.0289198
Glyma.03G258700.Wm82.a2.v1	-0.797339	0.018844
Glyma.04G007100.Wm82.a2.v1	-0.994522	0.0222493
Glyma.04G008900.Wm82.a2.v1	-0.78048	0.00941324
Glyma.04G010600.Wm82.a2.v1	-1.34263	0.0457349
Glyma.04G018700.Wm82.a2.v1	0.953223	0.000169399
Glyma.04G028900.Wm82.a2.v1	1.41003	0.000209921
Glyma.04G032400.Wm82.a2.v1	0.867477	0.00641466
Glyma.04G034700.Wm82.a2.v1	-1.29337	0.0143292
Glyma.04G045800.Wm82.a2.v1	-0.751287	0.0266491
Glyma.04G052200.Wm82.a2.v1	-0.675521	0.0303395
Glyma.04G052600.Wm82.a2.v1	0.809447	0.0486454
Glyma.04G058200.Wm82.a2.v1	-0.736682	0.0468594
Glyma.04G065400.Wm82.a2.v1	-0.815114	0.00412608
Glyma.04G083000.Wm82.a2.v1	-0.727162	0.0150648
Glyma.04G087800.Wm82.a2.v1	-0.864126	5.10274e-06
Glyma.04G096000.Wm82.a2.v1	-0.592027	0.0442408
Glyma.04G100400.Wm82.a2.v1	-1.11319	2.69668e-05
Glyma.04G115600.Wm82.a2.v1	-1.03302	0.00519352
Glyma.04G132000.Wm82.a2.v1	-0.590161	0.0315924
Glyma.04G139800.Wm82.a2.v1	-0.964173	0.0473583
Glyma.04G139900.Wm82.a2.v1	-0.58946	0.0392092
Glyma.04G141800.Wm82.a2.v1	0.637485	0.0144874
Glyma.04G159600.Wm82.a2.v1	-0.802655	0.000243208
Glyma.04G165600.Wm82.a2.v1	-0.811537	0.0133664
Glyma.04G171900.Wm82.a2.v1	0.923214	0.0314707
Glyma.04G183100.Wm82.a2.v1	0.964966	0.018068
Glyma.04G201600.Wm82.a2.v1	1.65053	0.000185501
Glyma.04G202100.Wm82.a2.v1	-0.602893	0.00264438
Glyma.04G219000.Wm82.a2.v1	-0.780916	0.0191443
Glyma.04G220400.Wm82.a2.v1	-0.596987	0.000335213
Glyma.04G221800.Wm82.a2.v1	-1.12159	0.0129535
Glyma.04G238400.Wm82.a2.v1	-0.620102	0.0281882
Glyma.04G242800.Wm82.a2.v1	0.790053	7.92539e-07
Glyma.05G001000.Wm82.a2.v1	-0.651609	0.00534701
Glyma.05G004300.Wm82.a2.v1	0.931382	0.0391778
Glyma.05G007400.Wm82.a2.v1	-0.747785	0.0450522
Glyma.05G031500.Wm82.a2.v1	0.851655	0.0210344
Glyma.05G040800.Wm82.a2.v1	1.58709	0.0166222
Glyma.05G044600.Wm82.a2.v1	0.726228	0.0289931
Glyma.05G060400.Wm82.a2.v1	-0.916638	0.0222047
Glyma.05G061900.Wm82.a2.v1	-1.07066	0.020833
Glyma.05G076700.Wm82.a2.v1	-0.695644	0.0281994
Glyma.05G095400.Wm82.a2.v1	0.816065	0.0142545
Glyma.05G098200.Wm82.a2.v1	-0.74023	4.6123e-06
Glyma.05G102100.Wm82.a2.v1	-0.725294	0.000145245
Glyma.05G103300.Wm82.a2.v1	-0.676576	0.013119
Glyma.05G109500.Wm82.a2.v1	-0.597643	0.000142888
Glyma.05G119300.Wm82.a2.v1	0.879829	0.0464393
Glyma.05G133500.Wm82.a2.v1	1.30044	0.00113822
Glyma.05G139300.Wm82.a2.v1	-0.844541	0.0473887
Glyma.05G145000.Wm82.a2.v1	-0.688341	0.0394798
Glyma.05G150400.Wm82.a2.v1	-1.02021	5.35121e-06
Glyma.05G158000.Wm82.a2.v1	-0.777717	0.0259455
Glyma.05G172600.Wm82.a2.v1	-0.620794	0.000141751
Glyma.05G183200.Wm82.a2.v1	-1.45886	0.000220256
Glyma.05G188200.Wm82.a2.v1	0.823596	0.0109859
Glyma.05G199300.Wm82.a2.v1	0.948924	0.0403934
Glyma.05G200000.Wm82.a2.v1	-0.593133	0.00278027
Glyma.05G202700.Wm82.a2.v1	-0.705021	0.000519864
Glyma.05G204700.Wm82.a2.v1	0.619694	0.00538941
Glyma.05G218500.Wm82.a2.v1	0.682613	1.05571e-05
Glyma.05G222400.Wm82.a2.v1	0.909379	0.0251859
Glyma.05G236300.Wm82.a2.v1	1.0105	0.0245401
Glyma.05G237900.Wm82.a2.v1	0.817561	0.0263011
Glyma.05G241000.Wm82.a2.v1	-0.682277	0.0298467
Glyma.06G028900.Wm82.a2.v1	-1.01968	0.0244411
Glyma.06G033900.Wm82.a2.v1	-1.03498	0.0167507
Glyma.06G036600.Wm82.a2.v1	-1.06648	0.0194206
Glyma.06G044400.Wm82.a2.v1	-0.597053	0.00015332
Glyma.06G049200.Wm82.a2.v1	-1.20488	0.00901279
Glyma.06G050500.Wm82.a2.v1	-0.686456	0.000111107
Glyma.06G062100.Wm82.a2.v1	1.41508	1.15875e-06
Glyma.06G089600.Wm82.a2.v1	-0.766268	1.13838e-05
Glyma.06G091900.Wm82.a2.v1	1.2989	0.000781733
Glyma.06G102100.Wm82.a2.v1	-0.961483	0.00031914
Glyma.06G121800.Wm82.a2.v1	-0.683242	0.0334586
Glyma.06G125500.Wm82.a2.v1	-0.609954	0.00929217
Glyma.06G132100.Wm82.a2.v1	-0.668118	0.0427616
Glyma.06G134500.Wm82.a2.v1	-0.771657	0.00583365
Glyma.06G140000.Wm82.a2.v1	-1.02334	0.0457051
Glyma.06G142900.Wm82.a2.v1	-0.742975	0.02927
Glyma.06G152000.Wm82.a2.v1	-0.595285	0.006288
Glyma.06G164100.Wm82.a2.v1	0.929638	0.00438916
Glyma.06G165700.Wm82.a2.v1	-0.59082	0.0465915
Glyma.06G168600.Wm82.a2.v1	-1.02413	0.0478981
Glyma.06G170300.Wm82.a2.v1	0.65307	6.47541e-05
Glyma.06G174200.Wm82.a2.v1	-1.41101	0.00145742
Glyma.06G185300.Wm82.a2.v1	-1.24435	0.0215872
Glyma.06G192100.Wm82.a2.v1	1.89031	0.0282442
Glyma.06G193500.Wm82.a2.v1	1.25415	0.00019333
Glyma.06G197600.Wm82.a2.v1	0.907223	0.0341176
Glyma.06G209100.Wm82.a2.v1	0.818497	0.0358746
Glyma.06G209900.Wm82.a2.v1	0.723177	0.044745
Glyma.06G219900.Wm82.a2.v1	-0.785841	0.0481829
Glyma.06G222700.Wm82.a2.v1	-0.937428	0.0171161
Glyma.06G228300.Wm82.a2.v1	-0.884243	0.00775169
Glyma.06G240300.Wm82.a2.v1	-0.692186	0.00177317
Glyma.06G242900.Wm82.a2.v1	0.660102	0.0147566
Glyma.06G255300.Wm82.a2.v1	1.08652	0.00595961
Glyma.06G266400.Wm82.a2.v1	-0.808546	0.0397872
Glyma.06G277400.Wm82.a2.v1	-0.719417	0.00256853
Glyma.06G285300.Wm82.a2.v1	-0.692426	0.0376278
Glyma.06G293400.Wm82.a2.v1	0.66782	0.00346963
Glyma.06G314200.Wm82.a2.v1	-0.617531	0.00395423
Glyma.06G318400.Wm82.a2.v1	-1.11563	0.00961184
Glyma.07G006900.Wm82.a2.v1	0.741539	0.00294749
Glyma.07G010900.Wm82.a2.v1	-0.98437	0.0221478
Glyma.07G015600.Wm82.a2.v1	1.02698	0.0225382
Glyma.07G015800.Wm82.a2.v1	0.907867	0.0322395
Glyma.07G021800.Wm82.a2.v1	1.07484	0.00139715
Glyma.07G045800.Wm82.a2.v1	-0.761297	0.00831754
Glyma.07G048100.Wm82.a2.v1	0.890018	0.0447155
Glyma.07G060400.Wm82.a2.v1	0.631974	0.00185318
Glyma.07G069500.Wm82.a2.v1	-0.827872	0.0333704
Glyma.07G080700.Wm82.a2.v1	0.908148	0.0205589
Glyma.07G083900.Wm82.a2.v1	1.09433	0.00827008
Glyma.07G084200.Wm82.a2.v1	-0.605763	0.0491859
Glyma.07G085600.Wm82.a2.v1	-0.669128	0.0044167
Glyma.07G099900.Wm82.a2.v1	-0.598278	0.0381845
Glyma.07G101100.Wm82.a2.v1	-0.663968	0.0384851
Glyma.07G109200.Wm82.a2.v1	0.697506	0.00185179
Glyma.07G113500.Wm82.a2.v1	1.84088	1.19034e-06
Glyma.07G115000.Wm82.a2.v1	-0.742268	0.000178557
Glyma.07G116500.Wm82.a2.v1	-1.18085	0.00291615
Glyma.07G128300.Wm82.a2.v1	-0.638713	0.00166196
Glyma.07G133800.Wm82.a2.v1	-1.17233	0.00189535
Glyma.07G134200.Wm82.a2.v1	-0.853663	0.00832172
Glyma.07G135100.Wm82.a2.v1	-0.783212	0.00782795
Glyma.07G137300.Wm82.a2.v1	-1.22716	0.000934939
Glyma.07G139300.Wm82.a2.v1	0.709546	0.000655799
Glyma.07G142200.Wm82.a2.v1	-0.940566	2.32163e-05
Glyma.07G142300.Wm82.a2.v1	-1.4866	4.04371e-11
Glyma.07G144200.Wm82.a2.v1	-0.787902	0.0254735
Glyma.07G147100.Wm82.a2.v1	-0.773362	0.0011289
Glyma.07G147300.Wm82.a2.v1	-1.10195	0.00633868
Glyma.07G147700.Wm82.a2.v1	5.25167	2.748e-36
Glyma.07G156100.Wm82.a2.v1	-0.671743	0.00213728
Glyma.07G157000.Wm82.a2.v1	8.68923	3.58357e-81
Glyma.07G164600.Wm82.a2.v1	-0.811347	0.0269759
Glyma.07G171400.Wm82.a2.v1	-1.38574	0.00181625
Glyma.07G183700.Wm82.a2.v1	0.673977	0.0114255
Glyma.07G186100.Wm82.a2.v1	-0.749217	0.0150716
Glyma.07G192700.Wm82.a2.v1	1.14885	3.55193e-09
Glyma.07G195600.Wm82.a2.v1	-0.618043	0.0498384
Glyma.07G196100.Wm82.a2.v1	2.93236	9.50181e-08
Glyma.07G200200.Wm82.a2.v1	1.32133	7.79251e-10
Glyma.07G201000.Wm82.a2.v1	-0.804474	0.0346803
Glyma.07G201900.Wm82.a2.v1	-0.772512	0.00113665
Glyma.07G205900.Wm82.a2.v1	0.662655	0.0149329
Glyma.07G207000.Wm82.a2.v1	-1.12583	0.000529036
Glyma.07G209200.Wm82.a2.v1	-1.07569	0.00117605
Glyma.07G209400.Wm82.a2.v1	-1.67944	0.000187972
Glyma.07G211100.Wm82.a2.v1	-1.08333	0.00972274
Glyma.07G212600.Wm82.a2.v1	-1.09061	0.00850468
Glyma.07G215000.Wm82.a2.v1	0.915593	0.0288458
Glyma.07G229600.Wm82.a2.v1	-0.863319	0.00109454
Glyma.07G237300.Wm82.a2.v1	0.60517	0.0375081
Glyma.07G241400.Wm82.a2.v1	0.680693	0.0381548
Glyma.07G243600.Wm82.a2.v1	1.92869	0.00915933
Glyma.07G258200.Wm82.a2.v1	1.25585	0.0355453
Glyma.07G263700.Wm82.a2.v1	-0.598266	0.0155013
Glyma.07G269700.Wm82.a2.v1	-0.690112	0.0315977
Glyma.08G010000.Wm82.a2.v1	-0.681925	0.000619856
Glyma.08G012900.Wm82.a2.v1	1.11769	0.00429664
Glyma.08G018000.Wm82.a2.v1	-0.89729	0.00259638
Glyma.08G024400.Wm82.a2.v1	-0.637249	0.0164891
Glyma.08G030500.Wm82.a2.v1	-0.686263	0.0474126
Glyma.08G039500.Wm82.a2.v1	-1.05766	0.0199126
Glyma.08G043300.Wm82.a2.v1	-0.825634	0.0274527
Glyma.08G051000.Wm82.a2.v1	-0.790552	0.033352
Glyma.08G055100.Wm82.a2.v1	-0.696856	0.0161548
Glyma.08G056600.Wm82.a2.v1	1.1469	0.000725665
Glyma.08G064800.Wm82.a2.v1	-0.777967	0.0241493
Glyma.08G067600.Wm82.a2.v1	0.80503	0.00518329
Glyma.08G070100.Wm82.a2.v1	1.10472	0.00735083
Glyma.08G070300.Wm82.a2.v1	-0.67074	0.00163534
Glyma.08G071300.Wm82.a2.v1	0.648179	0.00122542
Glyma.08G084500.Wm82.a2.v1	-0.819978	0.00545434
Glyma.08G088000.Wm82.a2.v1	0.586927	0.0409974
Glyma.08G103000.Wm82.a2.v1	0.789382	0.0405912
Glyma.08G116400.Wm82.a2.v1	0.666113	0.0328644
Glyma.08G122500.Wm82.a2.v1	0.643046	0.0475012
Glyma.08G129000.Wm82.a2.v1	-0.915502	0.0247754
Glyma.08G132600.Wm82.a2.v1	-1.22017	0.0218401
Glyma.08G135700.Wm82.a2.v1	-0.861773	0.0392784
Glyma.08G137600.Wm82.a2.v1	0.791418	1.77681e-05
Glyma.08G141000.Wm82.a2.v1	-0.659633	0.0019012
Glyma.08G160800.Wm82.a2.v1	1.07548	0.0193374
Glyma.08G177500.Wm82.a2.v1	0.795113	0.0355675
Glyma.08G189200.Wm82.a2.v1	0.641047	0.0265462
Glyma.08G200000.Wm82.a2.v1	-0.609066	0.0049983
Glyma.08G201100.Wm82.a2.v1	0.793369	0.0274291
Glyma.08G201700.Wm82.a2.v1	-0.992451	0.022643
Glyma.08G202600.Wm82.a2.v1	-0.83186	0.0474254
Glyma.08G213200.Wm82.a2.v1	-0.625377	0.00787071
Glyma.08G220000.Wm82.a2.v1	0.947498	0.0013537
Glyma.08G220500.Wm82.a2.v1	0.775299	0.000551049
Glyma.08G222800.Wm82.a2.v1	-0.960534	0.00288391
Glyma.08G227400.Wm82.a2.v1	-0.727453	0.00570723
Glyma.08G257000.Wm82.a2.v1	-0.717004	0.0033637
Glyma.08G261600.Wm82.a2.v1	-0.865639	0.0369853
Glyma.08G271400.Wm82.a2.v1	0.917098	8.25592e-06
Glyma.08G286000.Wm82.a2.v1	0.972627	0.0247807
Glyma.08G292600.Wm82.a2.v1	-0.895934	0.0135249
Glyma.08G324200.Wm82.a2.v1	0.609958	0.0368781
Glyma.08G330000.Wm82.a2.v1	0.931652	0.00504831
Glyma.08G346300.Wm82.a2.v1	-1.3472	6.84441e-08
Glyma.08G346600.Wm82.a2.v1	1.50404	0.026752
Glyma.08G350300.Wm82.a2.v1	1.0257	0.00815659
Glyma.09G012300.Wm82.a2.v1	0.645873	0.0220307
Glyma.09G025500.Wm82.a2.v1	-0.639265	0.0338926
Glyma.09G026300.Wm82.a2.v1	2.10751	0.000181986
Glyma.09G026900.Wm82.a2.v1	-0.852115	0.0231873
Glyma.09G041000.Wm82.a2.v1	-0.615208	0.04248
Glyma.09G043400.Wm82.a2.v1	-0.864456	0.0211547
Glyma.09G048500.Wm82.a2.v1	-1.01435	0.00895141
Glyma.09G087500.Wm82.a2.v1	0.754857	0.0387594
Glyma.09G093000.Wm82.a2.v1	2.36759	0.000385895
Glyma.09G094000.Wm82.a2.v1	0.642786	0.00379856
Glyma.09G095200.Wm82.a2.v1	-0.634343	0.00729423
Glyma.09G115600.Wm82.a2.v1	1.26149	5.55256e-21
Glyma.09G131500.Wm82.a2.v1	1.73329	2.15595e-05
Glyma.09G138100.Wm82.a2.v1	0.63442	0.00443856
Glyma.09G139600.Wm82.a2.v1	0.599656	0.000411763
Glyma.09G144200.Wm82.a2.v1	-0.644281	0.0355828
Glyma.09G158500.Wm82.a2.v1	1.17256	3.32731e-08
Glyma.09G158700.Wm82.a2.v1	1.66439	0.0008119
Glyma.09G162900.Wm82.a2.v1	1.28542	0.0271191
Glyma.09G163900.Wm82.a2.v1	1.14681	0.00173084
Glyma.09G174200.Wm82.a2.v1	-0.761116	0.0223736
Glyma.09G185500.Wm82.a2.v1	1.20485	0.00371547
Glyma.09G188600.Wm82.a2.v1	-0.59107	0.000672952
Glyma.09G189500.Wm82.a2.v1	-0.602467	0.0288204
Glyma.09G203900.Wm82.a2.v1	-0.601776	0.00626868
Glyma.09G204100.Wm82.a2.v1	-0.613114	0.011737
Glyma.09G217700.Wm82.a2.v1	0.604981	0.0134622
Glyma.09G229800.Wm82.a2.v1	-0.610364	0.0190859
Glyma.09G259500.Wm82.a2.v1	-0.599345	0.0108429
Glyma.09G269200.Wm82.a2.v1	0.60755	0.0308913
Glyma.09G274800.Wm82.a2.v1	-0.67661	0.0144091
Glyma.09G285700.Wm82.a2.v1	0.617181	0.0047411
Glyma.10G010800.Wm82.a2.v1	-1.01188	0.0281314
Glyma.10G011100.Wm82.a2.v1	-0.750306	0.011548
Glyma.10G033200.Wm82.a2.v1	-1.06347	0.0117118
Glyma.10G037100.Wm82.a2.v1	1.35445	0.0093438
Glyma.10G040300.Wm82.a2.v1	-1.23536	0.0136784
Glyma.10G043100.Wm82.a2.v1	-1.73091	0.0467309
Glyma.10G050500.Wm82.a2.v1	0.645226	0.0123512
Glyma.10G051100.Wm82.a2.v1	0.597418	0.00301158
Glyma.10G064400.Wm82.a2.v1	0.751614	0.0302107
Glyma.10G078700.Wm82.a2.v1	-0.709147	0.00308739
Glyma.10G088000.Wm82.a2.v1	0.660055	0.0253969
Glyma.10G107500.Wm82.a2.v1	-0.647283	0.0329809
Glyma.10G122600.Wm82.a2.v1	0.684561	0.00578648
Glyma.10G139400.Wm82.a2.v1	0.604626	0.0362114
Glyma.10G145300.Wm82.a2.v1	1.19516	0.00412984
Glyma.10G145900.Wm82.a2.v1	-0.874579	0.00167723
Glyma.10G152000.Wm82.a2.v1	-1.14982	0.00264252
Glyma.10G152100.Wm82.a2.v1	-0.718131	0.00601054
Glyma.10G155300.Wm82.a2.v1	0.598678	0.0178426
Glyma.10G160900.Wm82.a2.v1	-2.09129	0.000146355
Glyma.10G161100.Wm82.a2.v1	-0.787611	0.0295975
Glyma.10G179200.Wm82.a2.v1	-0.731535	1.69757e-05
Glyma.10G179400.Wm82.a2.v1	-1.31224	0.00471699
Glyma.10G185600.Wm82.a2.v1	1.45893	0.0145513
Glyma.10G187900.Wm82.a2.v1	-0.720798	0.034074
Glyma.10G188300.Wm82.a2.v1	-1.23689	0.000650184
Glyma.10G189900.Wm82.a2.v1	1.0081	0.00796024
Glyma.10G193100.Wm82.a2.v1	0.723773	0.0358263
Glyma.10G193400.Wm82.a2.v1	-0.879867	0.0177126
Glyma.10G193500.Wm82.a2.v1	-0.991959	0.0130567
Glyma.10G199800.Wm82.a2.v1	-1.07794	0.0141638
Glyma.10G200800.Wm82.a2.v1	-0.675014	0.0459031
Glyma.10G214400.Wm82.a2.v1	0.679322	0.000723319
Glyma.10G217300.Wm82.a2.v1	1.13446	0.000356075
Glyma.10G222500.Wm82.a2.v1	-0.924468	0.00537476
Glyma.10G231500.Wm82.a2.v1	-0.741641	0.0143214
Glyma.10G233800.Wm82.a2.v1	-0.851108	0.0415087
Glyma.10G236400.Wm82.a2.v1	-0.70659	0.0169703
Glyma.10G237900.Wm82.a2.v1	-0.943732	0.0357026
Glyma.10G246500.Wm82.a2.v1	0.821997	0.0308384
Glyma.10G247500.Wm82.a2.v1	0.753343	0.019538
Glyma.10G248900.Wm82.a2.v1	0.945775	2.27038e-05
Glyma.10G256100.Wm82.a2.v1	-1.70197	4.23794e-07
Glyma.10G261200.Wm82.a2.v1	0.68126	0.00298616
Glyma.10G265500.Wm82.a2.v1	-0.851036	0.0221573
Glyma.10G271900.Wm82.a2.v1	-0.746565	0.018019
Glyma.10G281000.Wm82.a2.v1	-0.585715	0.0285712
Glyma.11G036000.Wm82.a2.v1	0.72275	0.0103859
Glyma.11G041900.Wm82.a2.v1	-1.33021	0.0406157
Glyma.11G042300.Wm82.a2.v1	-0.872808	0.00371721
Glyma.11G060200.Wm82.a2.v1	1.25179	0.00221136
Glyma.11G067000.Wm82.a2.v1	2.60607	7.32261e-08
Glyma.11G073300.Wm82.a2.v1	-0.905445	0.0135232
Glyma.11G096700.Wm82.a2.v1	-0.590397	0.00195285
Glyma.11G108300.Wm82.a2.v1	0.799851	0.0187096
Glyma.11G109600.Wm82.a2.v1	0.831901	0.0254597
Glyma.11G117500.Wm82.a2.v1	0.670376	0.00708016
Glyma.11G120400.Wm82.a2.v1	-1.04729	0.0434344
Glyma.11G127700.Wm82.a2.v1	-0.675905	0.0230523
Glyma.11G130700.Wm82.a2.v1	0.705924	0.000236996
Glyma.11G130900.Wm82.a2.v1	-0.714349	0.00751059
Glyma.11G140000.Wm82.a2.v1	0.687113	0.0191714
Glyma.11G140800.Wm82.a2.v1	-0.757862	0.0357435
Glyma.11G145200.Wm82.a2.v1	-0.611755	0.0465625
Glyma.11G146900.Wm82.a2.v1	-0.613371	0.0328497
Glyma.11G152700.Wm82.a2.v1	0.667604	0.0464404
Glyma.11G153700.Wm82.a2.v1	0.716087	0.0180948
Glyma.11G161200.Wm82.a2.v1	-0.771289	0.0477494
Glyma.11G173200.Wm82.a2.v1	-0.820709	0.0193698
Glyma.11G173700.Wm82.a2.v1	0.869077	0.0371388
Glyma.11G177800.Wm82.a2.v1	-0.591058	0.0217878
Glyma.11G179900.Wm82.a2.v1	-1.08246	0.0198808
Glyma.11G191600.Wm82.a2.v1	1.49991	0.000590794
Glyma.11G214400.Wm82.a2.v1	-0.728527	0.00329999
Glyma.11G233500.Wm82.a2.v1	-0.653004	0.0411449
Glyma.11G248400.Wm82.a2.v1	0.622433	0.0209104
Glyma.11G252100.Wm82.a2.v1	0.684896	0.0215984
Glyma.11G254700.Wm82.a2.v1	-0.696745	0.0148373
Glyma.12G013100.Wm82.a2.v1	0.809548	0.00230281
Glyma.12G014200.Wm82.a2.v1	-0.838761	0.012763
Glyma.12G015700.Wm82.a2.v1	0.660994	0.000850571
Glyma.12G016300.Wm82.a2.v1	0.751844	0.0047344
Glyma.12G024000.Wm82.a2.v1	-1.02584	0.00940177
Glyma.12G044400.Wm82.a2.v1	1.03072	0.00491838
Glyma.12G051800.Wm82.a2.v1	-0.720373	0.00524406
Glyma.12G053400.Wm82.a2.v1	0.795141	0.0235342
Glyma.12G062700.Wm82.a2.v1	-0.638357	0.044158
Glyma.12G074500.Wm82.a2.v1	-0.59488	0.0216472
Glyma.12G080100.Wm82.a2.v1	0.856176	0.0280659
Glyma.12G083500.Wm82.a2.v1	-0.885217	0.0298146
Glyma.12G084000.Wm82.a2.v1	0.77514	0.0436581
Glyma.12G097700.Wm82.a2.v1	-0.607547	0.0328874
Glyma.12G100600.Wm82.a2.v1	-1.28028	0.00759936
Glyma.12G111000.Wm82.a2.v1	0.617116	0.0171161
Glyma.12G112100.Wm82.a2.v1	0.732389	0.00885188
Glyma.12G120600.Wm82.a2.v1	-0.928635	0.0217649
Glyma.12G132800.Wm82.a2.v1	-0.799833	0.0483961
Glyma.12G135500.Wm82.a2.v1	-0.777288	0.00531455
Glyma.12G139000.Wm82.a2.v1	1.00749	2.80215e-05
Glyma.12G142200.Wm82.a2.v1	0.644782	0.0349313
Glyma.12G150500.Wm82.a2.v1	0.612545	0.0145378
Glyma.12G174700.Wm82.a2.v1	-0.784386	0.0110562
Glyma.12G197600.Wm82.a2.v1	-0.645121	0.0407098
Glyma.12G198600.Wm82.a2.v1	-1.01151	0.00821424
Glyma.12G203600.Wm82.a2.v1	-1.04506	0.0473456
Glyma.12G205900.Wm82.a2.v1	-0.675347	0.0427257
Glyma.12G213600.Wm82.a2.v1	1.47397	0.0152719
Glyma.12G215800.Wm82.a2.v1	0.674435	0.0147759
Glyma.12G221500.Wm82.a2.v1	2.00844	3.29852e-07
Glyma.12G237100.Wm82.a2.v1	0.787022	0.0466237
Glyma.13G002700.Wm82.a2.v1	-0.910042	0.026902
Glyma.13G003800.Wm82.a2.v1	-0.587028	0.00224137
Glyma.13G006000.Wm82.a2.v1	-3.34975	8.67095e-18
Glyma.13G035200.Wm82.a2.v1	0.643643	0.00639492
Glyma.13G042500.Wm82.a2.v1	-0.823343	0.000374833
Glyma.13G061900.Wm82.a2.v1	-1.25555	0.0202274
Glyma.13G069100.Wm82.a2.v1	-0.609105	0.0240153
Glyma.13G070300.Wm82.a2.v1	-0.712106	0.0125729
Glyma.13G087300.Wm82.a2.v1	-0.689007	0.0254313
Glyma.13G089500.Wm82.a2.v1	-0.96403	0.00485421
Glyma.13G089800.Wm82.a2.v1	-0.828898	0.0228708
Glyma.13G090400.Wm82.a2.v1	-0.707333	0.00686609
Glyma.13G091100.Wm82.a2.v1	0.925819	0.00121292
Glyma.13G096200.Wm82.a2.v1	-0.740521	0.00021764
Glyma.13G103100.Wm82.a2.v1	0.78061	1.47743e-05
Glyma.13G105700.Wm82.a2.v1	0.801939	0.0156868
Glyma.13G107600.Wm82.a2.v1	0.990551	0.0124677
Glyma.13G117000.Wm82.a2.v1	-0.629992	0.00243031
Glyma.13G118300.Wm82.a2.v1	-0.631105	0.0111157
Glyma.13G119400.Wm82.a2.v1	0.895637	0.0131589
Glyma.13G123500.Wm82.a2.v1	1.43579	0.0207524
Glyma.13G126700.Wm82.a2.v1	1.28906	0.00102115
Glyma.13G130600.Wm82.a2.v1	-0.646382	0.00673519
Glyma.13G131200.Wm82.a2.v1	-0.662594	0.00223423
Glyma.13G137600.Wm82.a2.v1	0.640696	0.024073
Glyma.13G146300.Wm82.a2.v1	0.608062	0.0124255
Glyma.13G152300.Wm82.a2.v1	0.615699	0.000675368
Glyma.13G153600.Wm82.a2.v1	-0.596398	0.0138833
Glyma.13G155000.Wm82.a2.v1	0.991812	0.0058949
Glyma.13G170300.Wm82.a2.v1	-0.753486	0.0165392
Glyma.13G170900.Wm82.a2.v1	1.50915	0.0468523
Glyma.13G174300.Wm82.a2.v1	0.612406	0.00735606
Glyma.13G182400.Wm82.a2.v1	0.779764	0.0152451
Glyma.13G191400.Wm82.a2.v1	1.58718	0.00022203
Glyma.13G193300.Wm82.a2.v1	-0.739845	0.0135545
Glyma.13G194100.Wm82.a2.v1	-0.643719	0.0345623
Glyma.13G211000.Wm82.a2.v1	0.981842	1.13315e-06
Glyma.13G224400.Wm82.a2.v1	1.11653	0.0236108
Glyma.13G224500.Wm82.a2.v1	0.597702	0.000188243
Glyma.13G236200.Wm82.a2.v1	-0.691307	0.0321085
Glyma.13G236600.Wm82.a2.v1	-0.596408	0.0408842
Glyma.13G250600.Wm82.a2.v1	-1.09452	0.00363125
Glyma.13G250900.Wm82.a2.v1	0.590005	0.0168931
Glyma.13G256000.Wm82.a2.v1	1.06057	0.000203756
Glyma.13G279900.Wm82.a2.v1	2.70407	3.02927e-18
Glyma.13G287700.Wm82.a2.v1	-1.04128	0.0259637
Glyma.13G287800.Wm82.a2.v1	-0.844262	0.0181025
Glyma.13G288100.Wm82.a2.v1	1.56739	0.0138011
Glyma.13G295200.Wm82.a2.v1	1.3069	0.0170327
Glyma.13G304400.Wm82.a2.v1	-0.929428	1.51415e-05
Glyma.13G332400.Wm82.a2.v1	-0.752682	0.0326547
Glyma.13G334100.Wm82.a2.v1	1.00678	0.00597069
Glyma.13G337400.Wm82.a2.v1	-0.599508	0.0461414
Glyma.13G347600.Wm82.a2.v1	1.30149	0.0180689
Glyma.13G349800.Wm82.a2.v1	-0.641654	0.0317981
Glyma.13G350300.Wm82.a2.v1	-0.701928	0.000927489
Glyma.13G356400.Wm82.a2.v1	-1.46782	0.0233253
Glyma.13G359100.Wm82.a2.v1	-0.696794	0.032082
Glyma.14G012400.Wm82.a2.v1	0.812318	0.0233936
Glyma.14G013600.Wm82.a2.v1	0.737229	0.032542
Glyma.14G017100.Wm82.a2.v1	-0.594211	0.00113658
Glyma.14G020000.Wm82.a2.v1	-0.70811	0.00176955
Glyma.14G022500.Wm82.a2.v1	0.758395	0.0072209
Glyma.14G027800.Wm82.a2.v1	-0.814106	0.00397033
Glyma.14G028800.Wm82.a2.v1	-0.631064	0.0223605
Glyma.14G033000.Wm82.a2.v1	-1.16285	2.78852e-15
Glyma.14G034100.Wm82.a2.v1	-0.730096	0.0065747
Glyma.14G044600.Wm82.a2.v1	-0.910007	0.0201118
Glyma.14G047100.Wm82.a2.v1	-0.692735	0.00682006
Glyma.14G047400.Wm82.a2.v1	-0.617958	0.0371564
Glyma.14G048000.Wm82.a2.v1	2.30287	3.51792e-10
Glyma.14G048100.Wm82.a2.v1	0.695404	0.000356332
Glyma.14G048200.Wm82.a2.v1	-0.770154	3.58673e-06
Glyma.14G052700.Wm82.a2.v1	-0.678756	0.000570968
Glyma.14G056500.Wm82.a2.v1	-0.969737	0.00998072
Glyma.14G061000.Wm82.a2.v1	-0.865629	0.0346765
Glyma.14G061400.Wm82.a2.v1	-0.6139	0.00323941
Glyma.14G063400.Wm82.a2.v1	-1.44115	0.00154862
Glyma.14G063700.Wm82.a2.v1	2.58398	0.00237071
Glyma.14G068300.Wm82.a2.v1	-0.608098	0.0118689
Glyma.14G071800.Wm82.a2.v1	1.16498	0.0177696
Glyma.14G086400.Wm82.a2.v1	-0.948432	0.0179399
Glyma.14G110000.Wm82.a2.v1	0.636207	0.0159665
Glyma.14G117700.Wm82.a2.v1	0.789036	1.72798e-06
Glyma.14G146100.Wm82.a2.v1	0.731094	0.0237136
Glyma.14G154300.Wm82.a2.v1	-0.787085	0.00438613
Glyma.14G154400.Wm82.a2.v1	-0.669591	0.0178822
Glyma.14G183800.Wm82.a2.v1	1.03766	0.00438995
Glyma.14G188700.Wm82.a2.v1	0.698597	0.0304439
Glyma.14G191700.Wm82.a2.v1	-0.823347	0.00181928
Glyma.14G203200.Wm82.a2.v1	-0.722118	1.04932e-05
Glyma.14G212700.Wm82.a2.v1	1.47118	0.0019813
Glyma.14G213400.Wm82.a2.v1	0.991568	0.0274926
Glyma.14G213600.Wm82.a2.v1	-0.61877	0.0087639
Glyma.14G214700.Wm82.a2.v1	-0.670045	0.000100881
Glyma.14G219100.Wm82.a2.v1	1.08529	0.0255513
Glyma.15G007300.Wm82.a2.v1	1.62113	0.00157556
Glyma.15G010800.Wm82.a2.v1	0.735722	4.7545e-05
Glyma.15G016500.Wm82.a2.v1	-0.665835	0.00711645
Glyma.15G018100.Wm82.a2.v1	-0.804874	0.0399662
Glyma.15G020400.Wm82.a2.v1	0.669914	0.00329679
Glyma.15G020900.Wm82.a2.v1	0.74164	0.0320429
Glyma.15G021300.Wm82.a2.v1	-0.829372	0.0290798
Glyma.15G026300.Wm82.a2.v1	0.794898	0.0314103
Glyma.15G026500.Wm82.a2.v1	-0.592409	0.0115261
Glyma.15G036000.Wm82.a2.v1	-0.672114	0.0324388
Glyma.15G036900.Wm82.a2.v1	0.678522	0.00247489
Glyma.15G049900.Wm82.a2.v1	0.828365	0.0140418
Glyma.15G054600.Wm82.a2.v1	0.955627	0.0140542
Glyma.15G071400.Wm82.a2.v1	0.745796	0.0302882
Glyma.15G073800.Wm82.a2.v1	-0.985852	0.00601501
Glyma.15G077700.Wm82.a2.v1	0.763027	0.0367547
Glyma.15G078700.Wm82.a2.v1	0.82719	0.045449
Glyma.15G083400.Wm82.a2.v1	-0.866987	0.00953262
Glyma.15G087900.Wm82.a2.v1	0.646154	0.0130779
Glyma.15G088000.Wm82.a2.v1	1.08373	0.000417658
Glyma.15G093300.Wm82.a2.v1	0.84821	0.0411856
Glyma.15G101600.Wm82.a2.v1	0.76625	0.0011305
Glyma.15G106200.Wm82.a2.v1	0.619212	0.000891821
Glyma.15G107100.Wm82.a2.v1	-0.609214	0.00378931
Glyma.15G116900.Wm82.a2.v1	0.778091	0.016216
Glyma.15G118200.Wm82.a2.v1	0.612044	0.0425261
Glyma.15G131600.Wm82.a2.v1	-0.972945	0.00530002
Glyma.15G156400.Wm82.a2.v1	0.719405	0.0164532
Glyma.15G160900.Wm82.a2.v1	1.0192	0.0416639
Glyma.15G174300.Wm82.a2.v1	-0.725921	0.0415213
Glyma.15G181600.Wm82.a2.v1	-0.96274	0.00583288
Glyma.15G184300.Wm82.a2.v1	-1.33759	0.0231928
Glyma.15G184400.Wm82.a2.v1	-0.803338	1.50812e-05
Glyma.15G197100.Wm82.a2.v1	-0.737147	0.00880822
Glyma.15G210600.Wm82.a2.v1	-0.75447	0.0426249
Glyma.15G213700.Wm82.a2.v1	1.03141	0.010381
Glyma.15G217100.Wm82.a2.v1	0.676132	0.00021145
Glyma.15G232300.Wm82.a2.v1	-0.665953	0.0427357
Glyma.15G245700.Wm82.a2.v1	-0.916976	0.00787182
Glyma.15G247500.Wm82.a2.v1	3.58889	2.24129e-37
Glyma.15G250100.Wm82.a2.v1	0.887841	0.023892
Glyma.16G005800.Wm82.a2.v1	-0.800115	0.0169366
Glyma.16G008600.Wm82.a2.v1	0.767476	0.0130212
Glyma.16G019500.Wm82.a2.v1	-0.785574	0.0473626
Glyma.16G020600.Wm82.a2.v1	-0.628973	0.00463968
Glyma.16G031300.Wm82.a2.v1	1.91407	5.23591e-05
Glyma.16G031900.Wm82.a2.v1	-1.28601	0.00601885
Glyma.16G037800.Wm82.a2.v1	0.683293	0.04808
Glyma.16G042700.Wm82.a2.v1	0.722902	5.20203e-05
Glyma.16G062000.Wm82.a2.v1	0.836275	9.25716e-05
Glyma.16G068900.Wm82.a2.v1	-0.620279	0.00306083
Glyma.16G071200.Wm82.a2.v1	0.606617	0.0358803
Glyma.16G080100.Wm82.a2.v1	0.926934	0.0228458
Glyma.16G086900.Wm82.a2.v1	8.97922	1.9029e-33
Glyma.16G095300.Wm82.a2.v1	0.683486	0.038489
Glyma.16G096900.Wm82.a2.v1	0.639995	0.0432397
Glyma.16G097200.Wm82.a2.v1	0.592366	0.047184
Glyma.16G101900.Wm82.a2.v1	-1.31388	0.000705246
Glyma.16G133600.Wm82.a2.v1	-0.652995	0.0253088
Glyma.16G135700.Wm82.a2.v1	1.08851	0.0142036
Glyma.16G143800.Wm82.a2.v1	-0.645602	0.00162802
Glyma.16G145200.Wm82.a2.v1	-0.68477	0.00700202
Glyma.16G150300.Wm82.a2.v1	-1.00624	0.0353345
Glyma.16G151200.Wm82.a2.v1	-0.629225	0.0334144
Glyma.16G151300.Wm82.a2.v1	0.821984	0.0410304
Glyma.16G153600.Wm82.a2.v1	-1.28272	0.00258891
Glyma.16G157200.Wm82.a2.v1	-0.654547	0.0453967
Glyma.16G170800.Wm82.a2.v1	0.812373	0.0164618
Glyma.16G172400.Wm82.a2.v1	0.725272	0.0258397
Glyma.16G180700.Wm82.a2.v1	0.903557	0.000574519
Glyma.16G188900.Wm82.a2.v1	1.4885	6.78725e-06
Glyma.16G189900.Wm82.a2.v1	0.781196	0.0388939
Glyma.16G194600.Wm82.a2.v1	0.704016	0.000493023
Glyma.16G203800.Wm82.a2.v1	-1.17973	0.000927284
Glyma.16G206300.Wm82.a2.v1	-0.59736	7.35235e-05
Glyma.16G208900.Wm82.a2.v1	0.668939	3.78986e-05
Glyma.17G012600.Wm82.a2.v1	-0.854291	0.00816431
Glyma.17G013300.Wm82.a2.v1	0.953121	0.00155181
Glyma.17G026700.Wm82.a2.v1	-0.613387	0.0443076
Glyma.17G036300.Wm82.a2.v1	1.67526	8.20111e-05
Glyma.17G040800.Wm82.a2.v1	1.26073	0.00634737
Glyma.17G042100.Wm82.a2.v1	0.611823	0.000327079
Glyma.17G050500.Wm82.a2.v1	-0.679286	0.0232153
Glyma.17G063300.Wm82.a2.v1	-1.03639	0.00909801
Glyma.17G077900.Wm82.a2.v1	-0.640723	0.0147006
Glyma.17G081900.Wm82.a2.v1	-0.717936	0.0430188
Glyma.17G086500.Wm82.a2.v1	-0.70536	0.046696
Glyma.17G090300.Wm82.a2.v1	-1.28353	0.00421436
Glyma.17G090500.Wm82.a2.v1	0.967045	0.0496393
Glyma.17G097700.Wm82.a2.v1	-1.26284	0.00223339
Glyma.17G106400.Wm82.a2.v1	1.2412	0.001874
Glyma.17G117400.Wm82.a2.v1	-0.585081	0.0400159
Glyma.17G124600.Wm82.a2.v1	-0.606188	0.0267975
Glyma.17G133800.Wm82.a2.v1	0.615198	0.0366098
Glyma.17G139000.Wm82.a2.v1	-0.640623	0.0300069
Glyma.17G139500.Wm82.a2.v1	-1.13193	0.0232489
Glyma.17G139700.Wm82.a2.v1	-1.06667	0.049209
Glyma.17G140900.Wm82.a2.v1	-1.11919	3.68034e-08
Glyma.17G161200.Wm82.a2.v1	-0.831739	0.00254479
Glyma.17G165200.Wm82.a2.v1	-0.92541	0.00803881
Glyma.17G169300.Wm82.a2.v1	-0.688142	0.000318119
Glyma.17G187300.Wm82.a2.v1	0.672498	0.0462426
Glyma.17G197300.Wm82.a2.v1	0.807829	0.000884962
Glyma.17G205800.Wm82.a2.v1	0.78413	0.00959475
Glyma.17G208200.Wm82.a2.v1	-0.953209	0.0364297
Glyma.17G209900.Wm82.a2.v1	0.807823	0.0344429
Glyma.17G211400.Wm82.a2.v1	0.637588	0.00825163
Glyma.17G215200.Wm82.a2.v1	-0.66704	0.0205357
Glyma.17G231000.Wm82.a2.v1	-0.590459	0.000260752
Glyma.17G234300.Wm82.a2.v1	0.617799	0.000768242
Glyma.17G234700.Wm82.a2.v1	-0.653723	0.0146043
Glyma.17G251500.Wm82.a2.v1	-0.61089	0.0345434
Glyma.17G260100.Wm82.a2.v1	-0.664098	0.0419518
Glyma.17G262700.Wm82.a2.v1	2.44206	2.92894e-09
Glyma.18G003200.Wm82.a2.v1	-1.23043	1.81185e-07
Glyma.18G003700.Wm82.a2.v1	1.85573	6.90316e-07
Glyma.18G004200.Wm82.a2.v1	-0.623406	0.00220101
Glyma.18G033800.Wm82.a2.v1	-0.660011	0.000287882
Glyma.18G041400.Wm82.a2.v1	-0.745657	0.0106352
Glyma.18G050200.Wm82.a2.v1	-0.716464	0.0408478
Glyma.18G060900.Wm82.a2.v1	2.7257	4.77212e-08
Glyma.18G071400.Wm82.a2.v1	-0.61842	0.0230592
Glyma.18G072300.Wm82.a2.v1	-1.09807	0.00550981
Glyma.18G078200.Wm82.a2.v1	-0.865833	0.00890697
Glyma.18G084900.Wm82.a2.v1	-0.815166	0.0174239
Glyma.18G094600.Wm82.a2.v1	0.85836	0.0340552
Glyma.18G109000.Wm82.a2.v1	0.886006	0.0354029
Glyma.18G115300.Wm82.a2.v1	-0.654937	0.0127115
Glyma.18G118500.Wm82.a2.v1	0.94475	0.0229225
Glyma.18G127200.Wm82.a2.v1	0.663561	0.0131325
Glyma.18G133300.Wm82.a2.v1	-0.781925	0.0182144
Glyma.18G138700.Wm82.a2.v1	-0.646054	0.0200808
Glyma.18G147000.Wm82.a2.v1	-0.988652	0.00465559
Glyma.18G156900.Wm82.a2.v1	-0.775028	0.00796545
Glyma.18G167600.Wm82.a2.v1	-0.589529	0.0383356
Glyma.18G180900.Wm82.a2.v1	-0.592511	0.0187342
Glyma.18G183100.Wm82.a2.v1	1.54983	0.000511707
Glyma.18G189900.Wm82.a2.v1	0.782421	0.0128803
Glyma.18G201500.Wm82.a2.v1	-0.8694	0.0240473
Glyma.18G214200.Wm82.a2.v1	-0.831435	0.016908
Glyma.18G230000.Wm82.a2.v1	-0.915539	0.0176834
Glyma.18G242200.Wm82.a2.v1	-0.864171	0.0245951
Glyma.18G261300.Wm82.a2.v1	-0.652812	0.0104644
Glyma.18G267100.Wm82.a2.v1	-1.02712	5.94072e-13
Glyma.18G272000.Wm82.a2.v1	-0.6129	0.00321529
Glyma.18G281500.Wm82.a2.v1	-1.01444	0.000981858
Glyma.18G285100.Wm82.a2.v1	1.40749	0.00138293
Glyma.19G008700.Wm82.a2.v1	0.837535	0.0457989
Glyma.19G015800.Wm82.a2.v1	0.935863	0.000325804
Glyma.19G019200.Wm82.a2.v1	0.626214	0.000654141
Glyma.19G021100.Wm82.a2.v1	0.62285	0.0329524
Glyma.19G035400.Wm82.a2.v1	-0.685125	0.0272786
Glyma.19G056100.Wm82.a2.v1	-0.617397	0.00487761
Glyma.19G062000.Wm82.a2.v1	-0.725349	0.0285019
Glyma.19G062300.Wm82.a2.v1	-1.12055	0.00208717
Glyma.19G063100.Wm82.a2.v1	-1.03971	0.00137332
Glyma.19G066500.Wm82.a2.v1	1.02636	9.53317e-12
Glyma.19G082000.Wm82.a2.v1	1.03679	1.45786e-08
Glyma.19G088700.Wm82.a2.v1	0.706159	0.00844837
Glyma.19G092300.Wm82.a2.v1	0.661719	0.000770221
Glyma.19G092500.Wm82.a2.v1	-1.02458	0.00358435
Glyma.19G099500.Wm82.a2.v1	-0.910281	0.0354898
Glyma.19G109100.Wm82.a2.v1	-1.03092	0.00433716
Glyma.19G164800.Wm82.a2.v1	0.833417	0.00486858
Glyma.19G164900.Wm82.a2.v1	2.12971	0.00332215
Glyma.19G168700.Wm82.a2.v1	-0.686124	0.0272498
Glyma.19G187400.Wm82.a2.v1	0.720193	0.00296477
Glyma.19G187500.Wm82.a2.v1	-0.5973	0.00282987
Glyma.19G188000.Wm82.a2.v1	0.704673	0.00890269
Glyma.19G206600.Wm82.a2.v1	-0.608212	0.0169396
Glyma.19G260500.Wm82.a2.v1	0.973264	0.0428653
Glyma.19G262900.Wm82.a2.v1	2.66518	6.06649e-11
Glyma.20G000600.Wm82.a2.v1	-1.12833	0.0143758
Glyma.20G012900.Wm82.a2.v1	-0.682828	0.0406015
Glyma.20G015900.Wm82.a2.v1	0.77508	0.00110632
Glyma.20G042200.Wm82.a2.v1	0.78198	0.047911
Glyma.20G042600.Wm82.a2.v1	1.12236	1.35968e-08
Glyma.20G042700.Wm82.a2.v1	1.86658	9.66754e-05
Glyma.20G062300.Wm82.a2.v1	-0.719394	0.0318041
Glyma.20G068000.Wm82.a2.v1	0.852318	0.0132664
Glyma.20G077700.Wm82.a2.v1	-1.03308	1.13112e-06
Glyma.20G083800.Wm82.a2.v1	-0.626303	0.00421832
Glyma.20G089500.Wm82.a2.v1	-0.86393	0.0354805
Glyma.20G091100.Wm82.a2.v1	-0.609254	0.00460375
Glyma.20G106200.Wm82.a2.v1	0.929756	0.0203708
Glyma.20G115000.Wm82.a2.v1	-0.89267	0.00755668
Glyma.20G125900.Wm82.a2.v1	-0.681898	0.0224156
Glyma.20G129300.Wm82.a2.v1	-0.715976	0.0150171
Glyma.20G133900.Wm82.a2.v1	-0.777151	0.0094077
Glyma.20G146200.Wm82.a2.v1	1.88863	0.0437923
Glyma.20G148200.Wm82.a2.v1	2.17154	0.0315155
Glyma.20G148300.Wm82.a2.v1	1.12504	0.0418157
Glyma.20G148400.Wm82.a2.v1	1.11148	0.00584804
Glyma.20G158200.Wm82.a2.v1	-0.995966	0.0107221
Glyma.20G162300.Wm82.a2.v1	-0.824185	0.00354614
Glyma.20G177000.Wm82.a2.v1	-0.940488	0.0205458
Glyma.20G177300.Wm82.a2.v1	-0.905023	0.0181217
Glyma.20G196900.Wm82.a2.v1	-0.892737	0.0149188
Glyma.20G206900.Wm82.a2.v1	0.667569	2.84142e-05
Glyma.20G211700.Wm82.a2.v1	-1.59004	3.37551e-05
Glyma.20G216100.Wm82.a2.v1	1.0216	0.0203996
Glyma.20G223800.Wm82.a2.v1	-0.723938	0.00167817
Glyma.20G228600.Wm82.a2.v1	-0.797766	0.000690727
Glyma.20G237200.Wm82.a2.v1	0.586705	0.0396653
Glyma.U006200.Wm82.a2.v1	5.19047	1.20582e-18
Glyma.U008300.Wm82.a2.v1	1.73137	1.40599e-07
Glyma.U016900.Wm82.a2.v1	0.612729	0.0210139
Glyma.U023500.Wm82.a2.v1	-0.898665	0.00526707
Glyma.U024600.Wm82.a2.v1	-0.714224	0.0232027
Glyma.U025900.Wm82.a2.v1	0.6093	0.000472248
Glyma.U029300.Wm82.a2.v1	-0.620172	0.0251674
Glyma.U030500.Wm82.a2.v1	0.593211	0.00128466
Glyma.U031200.Wm82.a2.v1	-0.704524	0.0163939
Glyma.U032500.Wm82.a2.v1	0.981787	0.000124704
Glyma.U039200.Wm82.a2.v1	-0.844338	0.00608661
Glyma.U041700.Wm82.a2.v1	-0.698261	0.0251516
Glyma.U042300.Wm82.a2.v1	7.86285	3.14453e-18
Soybean_newGene_1313	0.632654	0.0451747
Soybean_newGene_148	-0.999469	0.000407632
Soybean_newGene_152	0.59832	0.0288001
Soybean_newGene_225	3.0686	8.83323e-09
Soybean_newGene_25	-0.819778	0.00172726
Soybean_newGene_272	5.92177	2.75915e-39
Soybean_newGene_289	0.605909	0.0249326
Soybean_newGene_291	1.52425	0.00276056
Soybean_newGene_297	0.669497	0.0415661
Soybean_newGene_334	0.720977	0.0219435
Soybean_newGene_340	-1.06652	0.0219047
Soybean_newGene_501	-0.886909	0.0464964
Soybean_newGene_550	0.67671	0.0233243
Soybean_newGene_633	1.28323	0.0154853
Soybean_newGene_653	0.966216	0.021321
Soybean_newGene_722	-0.638539	0.0396772
Soybean_newGene_730	-0.922663	0.0277957
Soybean_newGene_843	0.978694	0.0121988
Soybean_newGene_905	2.45203	1.37562e-14
Soybean_newGene_919	-0.795136	2.28786e-07
Soybean_newGene_98	0.742786	0.0212271
