# Supplementary material for: Artificial selection on GmOLEO1 contributes to the increase in seed oil during soybean domestication
Source: PLoS Genet. 2019 Jul 10;15(7):e1008267. doi: 10.1371/journal.pgen.1008267 (PMC6645561; doi:10.1371/journal.pgen.1008267)
Supplement: S7 Table — (XLSX) [file pgen.1008267.s012.xlsx]

## Sheet: S7 Table
Table S7 Differentially expressed genes identified in developing seeds between OE and WT at 25 DAF.
#ID	log2FC	Pvalue
Glyma.01G019200.Wm82.a2.v1	0.67533	9.13693e-06
Glyma.01G021200.Wm82.a2.v1	-0.797378	0.0253882
Glyma.01G031300.Wm82.a2.v1	-0.884726	0.0312938
Glyma.01G040900.Wm82.a2.v1	0.634623	0.0254348
Glyma.01G053600.Wm82.a2.v1	0.626101	0.0440054
Glyma.01G073100.Wm82.a2.v1	0.896416	0.0211126
Glyma.01G079700.Wm82.a2.v1	0.756882	0.0389179
Glyma.01G081900.Wm82.a2.v1	-1.18958	0.0120316
Glyma.01G084800.Wm82.a2.v1	0.706461	0.0349271
Glyma.01G098700.Wm82.a2.v1	1.24933	7.30579e-11
Glyma.01G105000.Wm82.a2.v1	1.09031	0.00846692
Glyma.01G106100.Wm82.a2.v1	-2.18334	0.00204129
Glyma.01G110100.Wm82.a2.v1	-0.586949	0.00263504
Glyma.01G114500.Wm82.a2.v1	0.784482	0.00459766
Glyma.01G124500.Wm82.a2.v1	0.909619	0.0169372
Glyma.01G125800.Wm82.a2.v1	-1.22472	0.00168802
Glyma.01G127300.Wm82.a2.v1	0.635538	0.0478768
Glyma.01G127900.Wm82.a2.v1	-0.66078	0.0371665
Glyma.01G128200.Wm82.a2.v1	0.687537	0.00233429
Glyma.01G130400.Wm82.a2.v1	0.637614	0.0183715
Glyma.01G131200.Wm82.a2.v1	0.924724	0.00213677
Glyma.01G151600.Wm82.a2.v1	0.594396	7.14962e-05
Glyma.01G157400.Wm82.a2.v1	-0.63652	0.0142534
Glyma.01G159700.Wm82.a2.v1	-0.808155	0.0068583
Glyma.01G166100.Wm82.a2.v1	0.61171	0.0126588
Glyma.01G169500.Wm82.a2.v1	-0.691157	0.00471534
Glyma.01G171900.Wm82.a2.v1	-1.02456	0.0238546
Glyma.01G179100.Wm82.a2.v1	0.972582	0.0260136
Glyma.01G180400.Wm82.a2.v1	-0.621071	0.00696169
Glyma.01G190000.Wm82.a2.v1	-0.790045	0.000325858
Glyma.01G197300.Wm82.a2.v1	-0.691786	0.0363558
Glyma.01G209500.Wm82.a2.v1	-1.46626	0.000742053
Glyma.01G209700.Wm82.a2.v1	-0.803303	0.000375709
Glyma.01G212400.Wm82.a2.v1	-0.630118	0.0232732
Glyma.01G213000.Wm82.a2.v1	0.613752	0.00326036
Glyma.01G213800.Wm82.a2.v1	-0.624245	0.00936118
Glyma.01G214200.Wm82.a2.v1	-1.09037	0.0220474
Glyma.01G223900.Wm82.a2.v1	0.675704	0.0447117
Glyma.01G227500.Wm82.a2.v1	0.671392	0.00581675
Glyma.01G229600.Wm82.a2.v1	-0.840129	0.025177
Glyma.01G231800.Wm82.a2.v1	1.78351	0.00313049
Glyma.01G232400.Wm82.a2.v1	-2.26605	0.00298292
Glyma.01G233900.Wm82.a2.v1	0.590218	0.0213035
Glyma.01G239600.Wm82.a2.v1	-0.842309	0.0151816
Glyma.01G243200.Wm82.a2.v1	-1.03491	0.00178347
Glyma.02G003800.Wm82.a2.v1	-0.756848	0.00174952
Glyma.02G004800.Wm82.a2.v1	-0.997846	0.0320504
Glyma.02G015100.Wm82.a2.v1	-0.61907	0.00378688
Glyma.02G016100.Wm82.a2.v1	1.20923	3.36082e-09
Glyma.02G017100.Wm82.a2.v1	0.818635	0.033544
Glyma.02G020000.Wm82.a2.v1	0.669043	0.0210143
Glyma.02G034500.Wm82.a2.v1	-1.42788	0.000371414
Glyma.02G040100.Wm82.a2.v1	-0.75157	0.000978472
Glyma.02G040700.Wm82.a2.v1	-0.587462	0.036573
Glyma.02G041200.Wm82.a2.v1	-1.09112	0.00629448
Glyma.02G043200.Wm82.a2.v1	-1.04142	0.0116153
Glyma.02G046200.Wm82.a2.v1	-1.16485	0.000566503
Glyma.02G048600.Wm82.a2.v1	-0.814097	0.0392422
Glyma.02G048700.Wm82.a2.v1	-1.2706	0.000822645
Glyma.02G051600.Wm82.a2.v1	-1.36457	0.0152863
Glyma.02G062700.Wm82.a2.v1	-0.908258	0.00994695
Glyma.02G064700.Wm82.a2.v1	-0.608698	0.000552312
Glyma.02G069700.Wm82.a2.v1	-1.24074	0.000952616
Glyma.02G071700.Wm82.a2.v1	-0.594956	0.00497871
Glyma.02G073200.Wm82.a2.v1	0.690586	0.00681795
Glyma.02G079300.Wm82.a2.v1	0.687307	0.00791269
Glyma.02G080700.Wm82.a2.v1	-0.686353	0.0153126
Glyma.02G083400.Wm82.a2.v1	-0.692254	0.0201489
Glyma.02G111200.Wm82.a2.v1	0.63158	0.0114534
Glyma.02G111900.Wm82.a2.v1	0.644093	0.0390324
Glyma.02G119500.Wm82.a2.v1	0.679242	1.1702e-07
Glyma.02G119600.Wm82.a2.v1	-0.644693	0.00309916
Glyma.02G124000.Wm82.a2.v1	-0.995315	0.0146776
Glyma.02G125600.Wm82.a2.v1	-0.897222	0.0374431
Glyma.02G139700.Wm82.a2.v1	0.814482	0.0342898
Glyma.02G143200.Wm82.a2.v1	-0.614697	0.000684222
Glyma.02G148200.Wm82.a2.v1	1.2551	0.00562486
Glyma.02G149500.Wm82.a2.v1	0.606092	0.0226134
Glyma.02G150800.Wm82.a2.v1	0.899242	0.0321448
Glyma.02G157900.Wm82.a2.v1	0.591212	0.0161441
Glyma.02G179200.Wm82.a2.v1	1.00503	0.0178854
Glyma.02G185200.Wm82.a2.v1	-0.745707	0.00954584
Glyma.02G207900.Wm82.a2.v1	-0.648268	0.00499656
Glyma.02G211600.Wm82.a2.v1	0.674137	0.0228728
Glyma.02G212000.Wm82.a2.v1	-0.659195	0.0291978
Glyma.02G217500.Wm82.a2.v1	1.45937	0.00635854
Glyma.02G217900.Wm82.a2.v1	1.44428	0.000441006
Glyma.02G224100.Wm82.a2.v1	-0.678179	2.22041e-06
Glyma.02G225400.Wm82.a2.v1	0.896276	0.00853959
Glyma.02G228200.Wm82.a2.v1	-0.872151	0.00604767
Glyma.02G232400.Wm82.a2.v1	0.943468	0.00658555
Glyma.02G233000.Wm82.a2.v1	0.645736	0.0149452
Glyma.02G237100.Wm82.a2.v1	-0.674407	0.0479747
Glyma.02G239000.Wm82.a2.v1	-0.696032	0.0278182
Glyma.02G243600.Wm82.a2.v1	1.12182	0.00168345
Glyma.02G252200.Wm82.a2.v1	-0.74857	0.042559
Glyma.02G252600.Wm82.a2.v1	-0.739451	0.00830107
Glyma.02G252800.Wm82.a2.v1	3.23648	4.49824e-16
Glyma.02G257800.Wm82.a2.v1	0.622925	0.00905598
Glyma.02G261300.Wm82.a2.v1	0.762691	0.00634416
Glyma.02G261400.Wm82.a2.v1	-0.903519	0.0142628
Glyma.02G262300.Wm82.a2.v1	0.938086	0.0100163
Glyma.02G263700.Wm82.a2.v1	-0.776484	0.0362769
Glyma.02G264900.Wm82.a2.v1	0.770017	0.0417119
Glyma.02G271300.Wm82.a2.v1	-0.625899	0.0251089
Glyma.02G277600.Wm82.a2.v1	-1.12458	0.000735328
Glyma.02G289500.Wm82.a2.v1	-0.967194	0.00698339
Glyma.02G291200.Wm82.a2.v1	-0.841297	0.0412376
Glyma.02G293100.Wm82.a2.v1	-0.685636	0.0461672
Glyma.02G296800.Wm82.a2.v1	-0.750404	0.00972758
Glyma.02G300800.Wm82.a2.v1	0.61829	0.00614707
Glyma.02G300900.Wm82.a2.v1	0.613832	0.00382376
Glyma.02G302800.Wm82.a2.v1	-0.770877	0.000419878
Glyma.02G306500.Wm82.a2.v1	-0.85058	0.0195847
Glyma.02G308300.Wm82.a2.v1	-1.38071	0.00286355
Glyma.02G309200.Wm82.a2.v1	-0.801946	0.0305195
Glyma.03G001600.Wm82.a2.v1	1.72486	3.98089e-07
Glyma.03G006600.Wm82.a2.v1	1.05391	0.00049572
Glyma.03G011400.Wm82.a2.v1	0.753495	0.0368108
Glyma.03G015500.Wm82.a2.v1	0.842942	0.00923927
Glyma.03G017100.Wm82.a2.v1	-0.692468	0.00581686
Glyma.03G018000.Wm82.a2.v1	1.66421	0.017137
Glyma.03G018700.Wm82.a2.v1	0.830327	0.00138374
Glyma.03G018800.Wm82.a2.v1	-0.95912	0.00317202
Glyma.03G022500.Wm82.a2.v1	0.620275	0.000912078
Glyma.03G026500.Wm82.a2.v1	0.694913	0.00779407
Glyma.03G035800.Wm82.a2.v1	-0.984427	1.93483e-08
Glyma.03G036700.Wm82.a2.v1	-0.724972	0.0168464
Glyma.03G041100.Wm82.a2.v1	1.10624	1.28449e-07
Glyma.03G045300.Wm82.a2.v1	3.55743	6.04405e-15
Glyma.03G046800.Wm82.a2.v1	-1.12947	4.12051e-08
Glyma.03G047100.Wm82.a2.v1	-1.25989	0.00204319
Glyma.03G048000.Wm82.a2.v1	-1.30021	2.31119e-23
Glyma.03G053300.Wm82.a2.v1	2.9966	4.94378e-11
Glyma.03G054300.Wm82.a2.v1	-1.35894	7.41228e-13
Glyma.03G055200.Wm82.a2.v1	-1.01089	7.05635e-05
Glyma.03G057500.Wm82.a2.v1	-1.65732	1.8007e-06
Glyma.03G058000.Wm82.a2.v1	0.889346	0.0201056
Glyma.03G058300.Wm82.a2.v1	1.20005	6.63425e-08
Glyma.03G061900.Wm82.a2.v1	-0.937086	0.0169405
Glyma.03G062300.Wm82.a2.v1	-1.12402	0.00318689
Glyma.03G076000.Wm82.a2.v1	1.02209	0.0064942
Glyma.03G077300.Wm82.a2.v1	-0.65653	0.0320428
Glyma.03G078200.Wm82.a2.v1	0.981231	0.0345785
Glyma.03G088900.Wm82.a2.v1	-0.634442	0.000140559
Glyma.03G100500.Wm82.a2.v1	-4.02756	1.16541e-14
Glyma.03G100600.Wm82.a2.v1	-0.732783	0.00238452
Glyma.03G101000.Wm82.a2.v1	-1.06626	8.40237e-06
Glyma.03G103800.Wm82.a2.v1	-2.15561	0.0128023
Glyma.03G113200.Wm82.a2.v1	-0.992624	0.0130974
Glyma.03G113400.Wm82.a2.v1	-1.20106	0.000614154
Glyma.03G113600.Wm82.a2.v1	0.910371	0.00139822
Glyma.03G121300.Wm82.a2.v1	-1.0846	0.00236319
Glyma.03G122200.Wm82.a2.v1	0.67512	0.00088012
Glyma.03G123600.Wm82.a2.v1	-1.07991	0.00229691
Glyma.03G129600.Wm82.a2.v1	-0.59913	0.00885783
Glyma.03G137200.Wm82.a2.v1	0.901622	0.0160138
Glyma.03G137400.Wm82.a2.v1	-1.05476	0.00225107
Glyma.03G149500.Wm82.a2.v1	0.81223	0.0322537
Glyma.03G153600.Wm82.a2.v1	-1.45415	0.00254935
Glyma.03G155800.Wm82.a2.v1	-0.66713	0.0328268
Glyma.03G157600.Wm82.a2.v1	0.639686	0.00111912
Glyma.03G158100.Wm82.a2.v1	-0.739761	8.7212e-06
Glyma.03G166000.Wm82.a2.v1	-1.07105	0.00815393
Glyma.03G180800.Wm82.a2.v1	0.726373	0.0065954
Glyma.03G184300.Wm82.a2.v1	0.956893	0.0117139
Glyma.03G195800.Wm82.a2.v1	0.936307	0.000291507
Glyma.03G196400.Wm82.a2.v1	-0.726807	0.040126
Glyma.03G200900.Wm82.a2.v1	-0.94747	0.00398813
Glyma.03G206000.Wm82.a2.v1	-1.04663	0.00664742
Glyma.03G208300.Wm82.a2.v1	-0.669295	0.00026621
Glyma.03G211900.Wm82.a2.v1	-0.693277	0.0188365
Glyma.03G214100.Wm82.a2.v1	-0.680093	0.0185777
Glyma.03G215200.Wm82.a2.v1	-0.858935	0.00126411
Glyma.03G217000.Wm82.a2.v1	-0.789048	0.00274595
Glyma.03G217500.Wm82.a2.v1	-0.862442	0.00100465
Glyma.03G225500.Wm82.a2.v1	-0.875679	0.0254032
Glyma.03G225600.Wm82.a2.v1	0.697375	0.0106041
Glyma.03G236300.Wm82.a2.v1	0.670747	0.00938738
Glyma.03G237300.Wm82.a2.v1	0.676301	0.000108197
Glyma.03G240800.Wm82.a2.v1	-0.743194	0.0134653
Glyma.03G243200.Wm82.a2.v1	-2.07619	0.023498
Glyma.03G250200.Wm82.a2.v1	-1.04404	0.039607
Glyma.03G255200.Wm82.a2.v1	0.732839	0.00644223
Glyma.03G256200.Wm82.a2.v1	0.683069	0.0331875
Glyma.03G259300.Wm82.a2.v1	0.67538	0.0340213
Glyma.04G001100.Wm82.a2.v1	-0.78709	0.0343577
Glyma.04G017800.Wm82.a2.v1	-1.28087	0.00314376
Glyma.04G023300.Wm82.a2.v1	-0.696461	0.00687415
Glyma.04G024100.Wm82.a2.v1	-0.633755	0.0236451
Glyma.04G026700.Wm82.a2.v1	-1.0189	0.00535519
Glyma.04G030900.Wm82.a2.v1	0.945665	0.0101264
Glyma.04G032300.Wm82.a2.v1	1.0911	0.00868195
Glyma.04G037800.Wm82.a2.v1	-0.882324	0.00739975
Glyma.04G038800.Wm82.a2.v1	-0.965709	9.41212e-05
Glyma.04G052000.Wm82.a2.v1	0.926135	1.21787e-05
Glyma.04G052200.Wm82.a2.v1	-0.655032	0.0327297
Glyma.04G052600.Wm82.a2.v1	1.35562	0.00063895
Glyma.04G056100.Wm82.a2.v1	0.821957	0.0019295
Glyma.04G060600.Wm82.a2.v1	-1.11422	0.00336623
Glyma.04G065400.Wm82.a2.v1	-0.834296	0.010366
Glyma.04G072100.Wm82.a2.v1	0.806429	0.0198473
Glyma.04G080600.Wm82.a2.v1	-0.687355	0.00212923
Glyma.04G087100.Wm82.a2.v1	-0.597907	0.030524
Glyma.04G088500.Wm82.a2.v1	-0.674402	0.00100682
Glyma.04G098400.Wm82.a2.v1	-0.837188	0.0491479
Glyma.04G102400.Wm82.a2.v1	-1.25162	0.015798
Glyma.04G103600.Wm82.a2.v1	0.692282	0.0195722
Glyma.04G110000.Wm82.a2.v1	-0.889309	7.57623e-11
Glyma.04G110400.Wm82.a2.v1	1.43239	0.0207373
Glyma.04G115600.Wm82.a2.v1	-0.652004	0.0449833
Glyma.04G123700.Wm82.a2.v1	1.04587	0.0372604
Glyma.04G132700.Wm82.a2.v1	-1.20699	0.00774214
Glyma.04G133700.Wm82.a2.v1	-0.78374	0.0429875
Glyma.04G139800.Wm82.a2.v1	-1.57226	0.00102197
Glyma.04G142400.Wm82.a2.v1	-0.810987	0.0256363
Glyma.04G159300.Wm82.a2.v1	1.18251	0.0019406
Glyma.04G167800.Wm82.a2.v1	0.733007	0.00385115
Glyma.04G173200.Wm82.a2.v1	-0.739452	0.00212085
Glyma.04G174700.Wm82.a2.v1	-0.811887	0.0182653
Glyma.04G177200.Wm82.a2.v1	-0.611862	0.0461079
Glyma.04G178300.Wm82.a2.v1	0.757378	0.00160237
Glyma.04G183100.Wm82.a2.v1	0.845185	1.60512e-05
Glyma.04G189800.Wm82.a2.v1	0.717676	0.000216373
Glyma.04G196300.Wm82.a2.v1	-0.585522	0.0210283
Glyma.04G198400.Wm82.a2.v1	0.592065	8.94998e-06
Glyma.04G205300.Wm82.a2.v1	-0.617548	0.0024144
Glyma.04G212900.Wm82.a2.v1	2.16237	0.0349809
Glyma.04G214600.Wm82.a2.v1	-0.775714	0.00321406
Glyma.04G222500.Wm82.a2.v1	-0.625393	0.0436613
Glyma.04G223600.Wm82.a2.v1	-0.795965	0.000275421
Glyma.04G224800.Wm82.a2.v1	-0.721246	0.022604
Glyma.04G238400.Wm82.a2.v1	-0.950145	0.0141523
Glyma.04G246600.Wm82.a2.v1	-0.690821	0.0207222
Glyma.05G009000.Wm82.a2.v1	1.09508	0.00651818
Glyma.05G009200.Wm82.a2.v1	-0.632377	0.040747
Glyma.05G010600.Wm82.a2.v1	1.04845	2.68713e-06
Glyma.05G014900.Wm82.a2.v1	-0.775464	0.0179634
Glyma.05G019600.Wm82.a2.v1	-0.864705	0.00418043
Glyma.05G025900.Wm82.a2.v1	-0.650988	0.031075
Glyma.05G031400.Wm82.a2.v1	0.79192	4.39104e-06
Glyma.05G034400.Wm82.a2.v1	-0.798352	0.0322377
Glyma.05G037800.Wm82.a2.v1	-0.615289	0.0257857
Glyma.05G040800.Wm82.a2.v1	-1.13496	0.00194791
Glyma.05G049300.Wm82.a2.v1	-0.965344	0.00535046
Glyma.05G051700.Wm82.a2.v1	0.627483	6.90449e-05
Glyma.05G056100.Wm82.a2.v1	-0.678775	0.00696128
Glyma.05G060400.Wm82.a2.v1	-1.04083	0.0367059
Glyma.05G068800.Wm82.a2.v1	-0.953724	0.000227992
Glyma.05G072200.Wm82.a2.v1	-0.829629	0.00236735
Glyma.05G077300.Wm82.a2.v1	0.698949	0.00403781
Glyma.05G092900.Wm82.a2.v1	1.15531	0.0264858
Glyma.05G106700.Wm82.a2.v1	0.653168	0.0314539
Glyma.05G114300.Wm82.a2.v1	-0.808131	0.0230617
Glyma.05G124300.Wm82.a2.v1	-0.697964	2.096e-05
Glyma.05G128700.Wm82.a2.v1	-0.67989	0.0271219
Glyma.05G154400.Wm82.a2.v1	-0.702469	0.0180303
Glyma.05G157000.Wm82.a2.v1	0.660745	0.0200121
Glyma.05G159200.Wm82.a2.v1	0.812032	0.00687109
Glyma.05G169600.Wm82.a2.v1	-0.694724	0.0117392
Glyma.05G175300.Wm82.a2.v1	-1.25284	0.0153823
Glyma.05G188600.Wm82.a2.v1	-0.700499	4.14035e-07
Glyma.05G195000.Wm82.a2.v1	1.1294	0.00624906
Glyma.05G196400.Wm82.a2.v1	0.705523	0.0490306
Glyma.05G208300.Wm82.a2.v1	0.981459	0.0195535
Glyma.05G208700.Wm82.a2.v1	-0.754871	0.0054412
Glyma.05G214300.Wm82.a2.v1	-0.630007	0.0456869
Glyma.05G215500.Wm82.a2.v1	-0.975257	0.00483137
Glyma.05G218700.Wm82.a2.v1	0.591635	0.0113226
Glyma.05G222400.Wm82.a2.v1	1.40389	1.20106e-06
Glyma.05G225400.Wm82.a2.v1	-0.899601	0.00123081
Glyma.05G226000.Wm82.a2.v1	0.802049	0.00658634
Glyma.05G233200.Wm82.a2.v1	0.714625	0.0466704
Glyma.05G236400.Wm82.a2.v1	-1.0708	0.00216432
Glyma.05G237900.Wm82.a2.v1	0.590842	0.0204106
Glyma.05G241000.Wm82.a2.v1	0.672889	0.0379487
Glyma.05G241700.Wm82.a2.v1	-0.799919	0.00984734
Glyma.05G247900.Wm82.a2.v1	-0.753217	0.0099123
Glyma.06G010800.Wm82.a2.v1	0.925438	0.00355607
Glyma.06G018100.Wm82.a2.v1	-0.685404	0.0309725
Glyma.06G018900.Wm82.a2.v1	0.765068	0.0240994
Glyma.06G023500.Wm82.a2.v1	-0.829653	0.00127679
Glyma.06G026600.Wm82.a2.v1	-0.623737	0.0200926
Glyma.06G035000.Wm82.a2.v1	0.622978	0.0363071
Glyma.06G035900.Wm82.a2.v1	-0.747668	0.0288975
Glyma.06G038900.Wm82.a2.v1	-0.983924	0.0347142
Glyma.06G039800.Wm82.a2.v1	-0.807776	0.000220745
Glyma.06G050200.Wm82.a2.v1	1.38067	0.00127143
Glyma.06G052800.Wm82.a2.v1	-0.870847	0.000201901
Glyma.06G061200.Wm82.a2.v1	-1.05347	0.00656096
Glyma.06G072900.Wm82.a2.v1	-0.745655	0.00136442
Glyma.06G082300.Wm82.a2.v1	-0.586663	0.0110646
Glyma.06G088800.Wm82.a2.v1	-0.898248	0.0139081
Glyma.06G091900.Wm82.a2.v1	1.23164	0.0321391
Glyma.06G100500.Wm82.a2.v1	-1.64895	0.000507079
Glyma.06G102100.Wm82.a2.v1	-0.758331	0.00191471
Glyma.06G109700.Wm82.a2.v1	0.690541	0.0387755
Glyma.06G115500.Wm82.a2.v1	-0.681346	0.005685
Glyma.06G116100.Wm82.a2.v1	-1.0522	0.000712566
Glyma.06G119300.Wm82.a2.v1	0.968592	0.00373122
Glyma.06G121800.Wm82.a2.v1	-0.796503	0.0219703
Glyma.06G142900.Wm82.a2.v1	-0.749316	0.0077928
Glyma.06G165600.Wm82.a2.v1	0.683459	0.0232115
Glyma.06G166900.Wm82.a2.v1	0.996937	2.28985e-05
Glyma.06G183900.Wm82.a2.v1	-0.718011	1.89541e-05
Glyma.06G187100.Wm82.a2.v1	0.763821	0.0449251
Glyma.06G189400.Wm82.a2.v1	-0.83726	0.026122
Glyma.06G191000.Wm82.a2.v1	-0.651199	0.00881756
Glyma.06G193000.Wm82.a2.v1	-1.07625	0.0034107
Glyma.06G193500.Wm82.a2.v1	0.972816	0.0113104
Glyma.06G202300.Wm82.a2.v1	-0.937038	0.00932559
Glyma.06G205600.Wm82.a2.v1	-0.789624	0.0350234
Glyma.06G206200.Wm82.a2.v1	0.823167	0.0132514
Glyma.06G206400.Wm82.a2.v1	-0.873697	0.0166967
Glyma.06G209600.Wm82.a2.v1	0.77839	0.0380717
Glyma.06G212800.Wm82.a2.v1	0.62208	1.94021e-06
Glyma.06G214200.Wm82.a2.v1	1.13666	0.00299353
Glyma.06G221400.Wm82.a2.v1	-0.808816	0.00796975
Glyma.06G224400.Wm82.a2.v1	0.838198	0.036889
Glyma.06G229400.Wm82.a2.v1	0.789329	0.0182829
Glyma.06G247300.Wm82.a2.v1	0.660993	0.0103862
Glyma.06G248800.Wm82.a2.v1	0.703899	0.0219382
Glyma.06G260700.Wm82.a2.v1	0.67402	0.0130763
Glyma.06G262700.Wm82.a2.v1	0.953891	0.00160945
Glyma.06G275000.Wm82.a2.v1	0.843258	0.00123305
Glyma.06G285300.Wm82.a2.v1	-1.21309	0.0425642
Glyma.06G289900.Wm82.a2.v1	-1.27052	0.000218781
Glyma.06G290300.Wm82.a2.v1	-0.949833	0.00242621
Glyma.06G290500.Wm82.a2.v1	-0.962968	0.000223402
Glyma.06G291000.Wm82.a2.v1	-1.6511	0.00124251
Glyma.06G294500.Wm82.a2.v1	-0.655154	0.0381101
Glyma.06G295200.Wm82.a2.v1	0.831268	0.0134589
Glyma.06G295700.Wm82.a2.v1	0.67629	0.00049613
Glyma.06G308100.Wm82.a2.v1	-0.643398	0.0208489
Glyma.06G314600.Wm82.a2.v1	1.5191	0.0200293
Glyma.06G317800.Wm82.a2.v1	1.81653	0.00702077
Glyma.07G005200.Wm82.a2.v1	-0.652136	0.0239491
Glyma.07G010400.Wm82.a2.v1	-0.707695	0.0314192
Glyma.07G019300.Wm82.a2.v1	0.694112	0.0027796
Glyma.07G021100.Wm82.a2.v1	-0.696616	0.00280114
Glyma.07G034100.Wm82.a2.v1	-0.671928	0.00553177
Glyma.07G039800.Wm82.a2.v1	-1.56044	0.00389267
Glyma.07G045700.Wm82.a2.v1	1.13619	0.0163536
Glyma.07G046000.Wm82.a2.v1	-2.99647	0.002596
Glyma.07G048100.Wm82.a2.v1	0.731245	0.0420992
Glyma.07G052000.Wm82.a2.v1	0.718057	0.0319487
Glyma.07G054700.Wm82.a2.v1	-0.861226	0.000100098
Glyma.07G065500.Wm82.a2.v1	0.595424	0.0362098
Glyma.07G073700.Wm82.a2.v1	0.819389	0.0177898
Glyma.07G073900.Wm82.a2.v1	0.911322	0.0151957
Glyma.07G078200.Wm82.a2.v1	-0.588972	0.0300368
Glyma.07G080700.Wm82.a2.v1	0.780663	0.0231489
Glyma.07G084200.Wm82.a2.v1	-0.848344	0.0348335
Glyma.07G091600.Wm82.a2.v1	0.935049	0.021771
Glyma.07G096500.Wm82.a2.v1	-1.14673	0.000765794
Glyma.07G099000.Wm82.a2.v1	0.610833	0.0265043
Glyma.07G108900.Wm82.a2.v1	0.995482	0.00711855
Glyma.07G112100.Wm82.a2.v1	0.700716	0.00388912
Glyma.07G113500.Wm82.a2.v1	0.723949	0.0440698
Glyma.07G116500.Wm82.a2.v1	-1.57656	3.21819e-08
Glyma.07G132100.Wm82.a2.v1	-1.15613	0.00119258
Glyma.07G133700.Wm82.a2.v1	-0.612414	0.0499859
Glyma.07G134200.Wm82.a2.v1	-1.02134	0.0180159
Glyma.07G135400.Wm82.a2.v1	-0.774689	0.0022421
Glyma.07G139200.Wm82.a2.v1	0.909069	0.0137574
Glyma.07G141500.Wm82.a2.v1	-1.14237	0.012549
Glyma.07G148700.Wm82.a2.v1	-0.864872	0.0187995
Glyma.07G150500.Wm82.a2.v1	-0.696273	0.0207665
Glyma.07G154500.Wm82.a2.v1	-0.98011	0.0103919
Glyma.07G158700.Wm82.a2.v1	0.960273	0.00324543
Glyma.07G159700.Wm82.a2.v1	-0.662183	0.0287302
Glyma.07G162700.Wm82.a2.v1	0.86112	0.00052359
Glyma.07G170100.Wm82.a2.v1	-0.772119	1.02179e-05
Glyma.07G173400.Wm82.a2.v1	3.12783	0.000249048
Glyma.07G178500.Wm82.a2.v1	-1.04149	0.0215129
Glyma.07G192700.Wm82.a2.v1	0.624307	0.0176544
Glyma.07G196500.Wm82.a2.v1	0.656965	1.24942e-06
Glyma.07G202500.Wm82.a2.v1	-0.591894	0.000193192
Glyma.07G203300.Wm82.a2.v1	-0.608765	0.0408169
Glyma.07G205100.Wm82.a2.v1	-0.67458	9.22648e-05
Glyma.07G205200.Wm82.a2.v1	0.816854	0.00387846
Glyma.07G224100.Wm82.a2.v1	-0.721851	0.0461127
Glyma.07G224300.Wm82.a2.v1	2.07157	0.0368537
Glyma.07G229600.Wm82.a2.v1	0.587841	0.0346293
Glyma.07G242700.Wm82.a2.v1	-0.679278	0.0440683
Glyma.07G256100.Wm82.a2.v1	-0.714807	0.0206803
Glyma.07G260600.Wm82.a2.v1	-1.20188	0.000817305
Glyma.07G261700.Wm82.a2.v1	-0.655056	0.0117372
Glyma.07G261800.Wm82.a2.v1	-0.615809	0.0284675
Glyma.07G263000.Wm82.a2.v1	-2.0021	0.00560466
Glyma.07G263500.Wm82.a2.v1	0.851879	0.00688181
Glyma.07G264100.Wm82.a2.v1	-0.819615	0.00652776
Glyma.08G003100.Wm82.a2.v1	1.11859	0.00389356
Glyma.08G003400.Wm82.a2.v1	-1.33096	0.00201096
Glyma.08G004200.Wm82.a2.v1	0.77159	0.000370889
Glyma.08G006300.Wm82.a2.v1	0.827718	0.00930227
Glyma.08G007900.Wm82.a2.v1	-0.664177	0.021104
Glyma.08G009200.Wm82.a2.v1	2.6573	0.0145589
Glyma.08G012900.Wm82.a2.v1	1.13572	0.00183308
Glyma.08G015300.Wm82.a2.v1	-1.56851	3.55653e-05
Glyma.08G018000.Wm82.a2.v1	1.03831	0.00869838
Glyma.08G021700.Wm82.a2.v1	-1.18854	8.92643e-05
Glyma.08G024700.Wm82.a2.v1	-0.848972	0.00598629
Glyma.08G040200.Wm82.a2.v1	0.601842	0.0123286
Glyma.08G043600.Wm82.a2.v1	-0.90727	0.0222216
Glyma.08G049700.Wm82.a2.v1	1.19552	0.0043206
Glyma.08G051700.Wm82.a2.v1	1.29224	0.0319017
Glyma.08G056400.Wm82.a2.v1	-0.825667	0.0195567
Glyma.08G062000.Wm82.a2.v1	-3.77818	0.000486712
Glyma.08G066800.Wm82.a2.v1	0.735188	0.0440182
Glyma.08G081600.Wm82.a2.v1	0.646956	1.76712e-05
Glyma.08G097000.Wm82.a2.v1	-0.853072	0.0342007
Glyma.08G101400.Wm82.a2.v1	-0.682855	0.0126237
Glyma.08G101500.Wm82.a2.v1	-0.648915	0.0111444
Glyma.08G103000.Wm82.a2.v1	0.654838	0.0173449
Glyma.08G106400.Wm82.a2.v1	-1.02031	0.00836593
Glyma.08G108400.Wm82.a2.v1	0.604305	0.01569
Glyma.08G117100.Wm82.a2.v1	-0.659874	0.0161285
Glyma.08G117400.Wm82.a2.v1	-1.10071	0.00512096
Glyma.08G118100.Wm82.a2.v1	-0.650943	0.0043072
Glyma.08G119700.Wm82.a2.v1	-0.842902	0.0441522
Glyma.08G120300.Wm82.a2.v1	0.992188	0.000970591
Glyma.08G127900.Wm82.a2.v1	-0.998921	0.00825937
Glyma.08G141000.Wm82.a2.v1	0.857972	0.000284736
Glyma.08G149200.Wm82.a2.v1	0.820154	0.0165268
Glyma.08G150400.Wm82.a2.v1	1.0558	0.00245162
Glyma.08G161500.Wm82.a2.v1	0.604861	2.6546e-05
Glyma.08G163500.Wm82.a2.v1	0.722766	0.0301368
Glyma.08G168600.Wm82.a2.v1	-0.993302	3.85107e-07
Glyma.08G174300.Wm82.a2.v1	-0.744093	0.0204518
Glyma.08G179900.Wm82.a2.v1	-0.618604	0.0302188
Glyma.08G187600.Wm82.a2.v1	0.984152	0.0180998
Glyma.08G191400.Wm82.a2.v1	-0.942625	0.00940099
Glyma.08G194000.Wm82.a2.v1	-0.657819	0.0115757
Glyma.08G195000.Wm82.a2.v1	-1.31834	0.00131587
Glyma.08G197400.Wm82.a2.v1	-0.747809	0.0248166
Glyma.08G199600.Wm82.a2.v1	0.820826	0.041646
Glyma.08G200400.Wm82.a2.v1	-0.793882	0.00262774
Glyma.08G200900.Wm82.a2.v1	-0.970949	0.00641295
Glyma.08G203800.Wm82.a2.v1	0.973626	0.0271318
Glyma.08G207100.Wm82.a2.v1	1.00437	0.00197433
Glyma.08G218600.Wm82.a2.v1	0.878437	0.0196065
Glyma.08G227400.Wm82.a2.v1	-0.640995	0.00094888
Glyma.08G228100.Wm82.a2.v1	0.629494	0.0157022
Glyma.08G238700.Wm82.a2.v1	0.91838	0.0213607
Glyma.08G240900.Wm82.a2.v1	0.680805	0.0208951
Glyma.08G243100.Wm82.a2.v1	-1.05655	0.00657896
Glyma.08G245000.Wm82.a2.v1	-0.72846	8.24619e-08
Glyma.08G250000.Wm82.a2.v1	-0.744171	0.000114554
Glyma.08G251100.Wm82.a2.v1	0.68214	0.00236044
Glyma.08G264700.Wm82.a2.v1	0.680015	0.0114008
Glyma.08G271800.Wm82.a2.v1	-1.0067	0.00211543
Glyma.08G279300.Wm82.a2.v1	0.775005	0.000154303
Glyma.08G279600.Wm82.a2.v1	-1.23581	0.00505555
Glyma.08G279900.Wm82.a2.v1	-0.883239	0.0021363
Glyma.08G282900.Wm82.a2.v1	1.12289	0.00718904
Glyma.08G284000.Wm82.a2.v1	1.56684	6.41229e-06
Glyma.08G284800.Wm82.a2.v1	-0.806402	0.0123766
Glyma.08G293100.Wm82.a2.v1	0.737655	0.0235499
Glyma.08G294400.Wm82.a2.v1	0.714113	0.00995149
Glyma.08G306600.Wm82.a2.v1	-0.676563	0.0207448
Glyma.08G308300.Wm82.a2.v1	-1.10079	0.0153141
Glyma.08G310900.Wm82.a2.v1	-0.612982	0.0304481
Glyma.08G316800.Wm82.a2.v1	-0.775053	0.0411909
Glyma.08G319700.Wm82.a2.v1	-0.669768	0.0439593
Glyma.08G322200.Wm82.a2.v1	0.591052	0.000115069
Glyma.08G324700.Wm82.a2.v1	1.35628	0.0100648
Glyma.08G325200.Wm82.a2.v1	-0.978181	0.000313221
Glyma.08G329600.Wm82.a2.v1	-1.35961	0.000960663
Glyma.08G336300.Wm82.a2.v1	-0.7588	0.0473945
Glyma.08G341100.Wm82.a2.v1	-1.48493	0.010258
Glyma.08G346600.Wm82.a2.v1	0.965806	0.015323
Glyma.08G353300.Wm82.a2.v1	-0.691038	8.67867e-05
Glyma.08G357200.Wm82.a2.v1	-0.599759	0.00766933
Glyma.08G358600.Wm82.a2.v1	-1.083	0.00291532
Glyma.08G360200.Wm82.a2.v1	0.638465	0.00902881
Glyma.08G366700.Wm82.a2.v1	-1.26843	0.00212136
Glyma.09G000200.Wm82.a2.v1	-1.09721	0.0106932
Glyma.09G001700.Wm82.a2.v1	-0.658336	0.0300149
Glyma.09G003900.Wm82.a2.v1	0.647004	0.0200938
Glyma.09G008800.Wm82.a2.v1	-0.799011	0.00169242
Glyma.09G010700.Wm82.a2.v1	-0.734648	0.00443611
Glyma.09G011100.Wm82.a2.v1	-0.977524	6.02866e-05
Glyma.09G012400.Wm82.a2.v1	-0.857059	0.0010027
Glyma.09G018900.Wm82.a2.v1	1.42175	0.0323786
Glyma.09G025500.Wm82.a2.v1	-1.08949	0.00474987
Glyma.09G026300.Wm82.a2.v1	1.21852	0.0240695
Glyma.09G028000.Wm82.a2.v1	0.833663	0.00506219
Glyma.09G028400.Wm82.a2.v1	-1.44919	0.00016567
Glyma.09G028700.Wm82.a2.v1	-0.755536	0.0405697
Glyma.09G039000.Wm82.a2.v1	-0.61192	0.00912405
Glyma.09G044600.Wm82.a2.v1	-0.691722	0.0121121
Glyma.09G049700.Wm82.a2.v1	0.62189	0.00626218
Glyma.09G058200.Wm82.a2.v1	-0.938981	1.09673e-05
Glyma.09G070000.Wm82.a2.v1	-0.923129	0.00144164
Glyma.09G071300.Wm82.a2.v1	-0.791194	0.00787131
Glyma.09G071400.Wm82.a2.v1	-0.671921	0.0191402
Glyma.09G071600.Wm82.a2.v1	1.02673	0.000589282
Glyma.09G084200.Wm82.a2.v1	-0.997018	0.00131352
Glyma.09G092600.Wm82.a2.v1	-0.730581	0.010407
Glyma.09G092700.Wm82.a2.v1	-1.61029	0.0175366
Glyma.09G093000.Wm82.a2.v1	1.88585	0.000190982
Glyma.09G099900.Wm82.a2.v1	0.719962	0.000835221
Glyma.09G101100.Wm82.a2.v1	1.40161	1.11662e-09
Glyma.09G111900.Wm82.a2.v1	0.893077	0.00736855
Glyma.09G115600.Wm82.a2.v1	1.14331	8.84925e-15
Glyma.09G127700.Wm82.a2.v1	-1.13875	0.00435
Glyma.09G128100.Wm82.a2.v1	1.16121	4.91138e-07
Glyma.09G131500.Wm82.a2.v1	1.65584	0.000295759
Glyma.09G136200.Wm82.a2.v1	0.671393	0.00484915
Glyma.09G136300.Wm82.a2.v1	0.709953	0.00934644
Glyma.09G136400.Wm82.a2.v1	-1.10103	0.000348304
Glyma.09G144300.Wm82.a2.v1	0.835229	0.00481702
Glyma.09G149200.Wm82.a2.v1	-0.67233	0.0023334
Glyma.09G149600.Wm82.a2.v1	-0.604297	0.0203693
Glyma.09G173200.Wm82.a2.v1	-0.596267	0.0454057
Glyma.09G173700.Wm82.a2.v1	-0.679933	0.0105581
Glyma.09G186600.Wm82.a2.v1	-0.659227	0.0368332
Glyma.09G200800.Wm82.a2.v1	-0.603909	0.00651852
Glyma.09G206700.Wm82.a2.v1	-0.775814	0.00869534
Glyma.09G207000.Wm82.a2.v1	0.815338	0.0341666
Glyma.09G219400.Wm82.a2.v1	-0.896248	0.0347837
Glyma.09G229200.Wm82.a2.v1	-0.698548	0.0494505
Glyma.09G229800.Wm82.a2.v1	-0.719734	0.00953395
Glyma.09G232800.Wm82.a2.v1	0.746712	0.0223147
Glyma.09G233800.Wm82.a2.v1	0.816648	0.0175824
Glyma.09G235500.Wm82.a2.v1	0.643894	0.0363824
Glyma.09G237700.Wm82.a2.v1	0.842968	0.00170626
Glyma.09G238800.Wm82.a2.v1	-0.889652	0.0206354
Glyma.09G241100.Wm82.a2.v1	0.697656	0.00284831
Glyma.09G241900.Wm82.a2.v1	-0.608094	0.0102064
Glyma.09G247700.Wm82.a2.v1	-1.235	0.000446901
Glyma.09G254900.Wm82.a2.v1	1.05501	0.0298664
Glyma.09G257100.Wm82.a2.v1	0.693377	0.0414458
Glyma.09G264100.Wm82.a2.v1	-0.676013	0.0256014
Glyma.09G273800.Wm82.a2.v1	-1.01326	0.00501799
Glyma.09G278700.Wm82.a2.v1	1.37128	0.00216788
Glyma.09G282500.Wm82.a2.v1	0.67682	7.70171e-05
Glyma.09G286500.Wm82.a2.v1	-0.820721	0.0389152
Glyma.10G004700.Wm82.a2.v1	-0.633343	0.00215065
Glyma.10G013700.Wm82.a2.v1	1.61959	0.000169954
Glyma.10G017000.Wm82.a2.v1	-1.46231	0.000124262
Glyma.10G019000.Wm82.a2.v1	0.587192	0.00537384
Glyma.10G020400.Wm82.a2.v1	0.802754	0.0328222
Glyma.10G023400.Wm82.a2.v1	0.904065	0.0186582
Glyma.10G026800.Wm82.a2.v1	-0.819058	0.000329364
Glyma.10G027900.Wm82.a2.v1	-0.598232	0.0280627
Glyma.10G031200.Wm82.a2.v1	-0.722755	7.9341e-05
Glyma.10G038800.Wm82.a2.v1	1.27055	0.00273852
Glyma.10G039500.Wm82.a2.v1	-0.888901	0.00652872
Glyma.10G045500.Wm82.a2.v1	-0.978556	0.00610271
Glyma.10G053000.Wm82.a2.v1	2.06998	9.96506e-06
Glyma.10G061200.Wm82.a2.v1	1.30578	0.00392598
Glyma.10G062500.Wm82.a2.v1	0.605117	0.00234945
Glyma.10G068900.Wm82.a2.v1	0.73877	0.0296738
Glyma.10G090000.Wm82.a2.v1	-0.911593	4.90439e-06
Glyma.10G093800.Wm82.a2.v1	1.04974	0.0237017
Glyma.10G106600.Wm82.a2.v1	-0.654445	0.000185728
Glyma.10G109500.Wm82.a2.v1	0.706044	0.0401208
Glyma.10G125000.Wm82.a2.v1	-0.627817	0.0112605
Glyma.10G125800.Wm82.a2.v1	-0.92977	0.0136158
Glyma.10G130800.Wm82.a2.v1	0.654432	0.00223529
Glyma.10G132300.Wm82.a2.v1	1.06061	3.94509e-08
Glyma.10G138200.Wm82.a2.v1	-0.974288	0.0401991
Glyma.10G139000.Wm82.a2.v1	0.615892	0.0354467
Glyma.10G151700.Wm82.a2.v1	0.820772	0.00331014
Glyma.10G153400.Wm82.a2.v1	0.623588	0.0143777
Glyma.10G153900.Wm82.a2.v1	-0.651078	0.0366562
Glyma.10G154100.Wm82.a2.v1	-0.926471	0.0215311
Glyma.10G154200.Wm82.a2.v1	-0.978109	0.00395354
Glyma.10G157200.Wm82.a2.v1	0.927958	0.0238061
Glyma.10G159100.Wm82.a2.v1	0.618722	0.0262538
Glyma.10G166100.Wm82.a2.v1	-0.638054	0.00261619
Glyma.10G178100.Wm82.a2.v1	-1.12524	7.73115e-05
Glyma.10G179500.Wm82.a2.v1	0.796578	0.000570211
Glyma.10G179600.Wm82.a2.v1	0.660112	0.0495255
Glyma.10G182800.Wm82.a2.v1	-1.11299	0.00105086
Glyma.10G189700.Wm82.a2.v1	-0.764011	0.0212943
Glyma.10G192600.Wm82.a2.v1	-0.764974	0.0304146
Glyma.10G194800.Wm82.a2.v1	1.09157	0.040091
Glyma.10G195200.Wm82.a2.v1	-0.928499	0.0306842
Glyma.10G200800.Wm82.a2.v1	-1.27244	0.00436298
Glyma.10G203000.Wm82.a2.v1	0.712832	0.0106778
Glyma.10G203400.Wm82.a2.v1	0.645819	2.28214e-06
Glyma.10G204800.Wm82.a2.v1	-1.0346	0.00381998
Glyma.10G211000.Wm82.a2.v1	-0.591682	0.00439138
Glyma.10G211700.Wm82.a2.v1	1.08374	0.0475791
Glyma.10G222500.Wm82.a2.v1	-0.983199	0.00438967
Glyma.10G231900.Wm82.a2.v1	-0.730367	0.011022
Glyma.10G236500.Wm82.a2.v1	0.667801	0.0470575
Glyma.10G237300.Wm82.a2.v1	0.972623	0.00222033
Glyma.10G249900.Wm82.a2.v1	-0.691764	0.00909227
Glyma.10G255200.Wm82.a2.v1	-0.780269	0.0155674
Glyma.10G261200.Wm82.a2.v1	0.850726	0.0178023
Glyma.10G270400.Wm82.a2.v1	0.871527	0.0089393
Glyma.10G270600.Wm82.a2.v1	-0.608202	0.00165683
Glyma.10G271900.Wm82.a2.v1	-0.621536	0.0208735
Glyma.10G274100.Wm82.a2.v1	-0.729522	0.00579538
Glyma.10G280400.Wm82.a2.v1	0.732877	0.00755102
Glyma.10G293500.Wm82.a2.v1	-0.600228	0.00770856
Glyma.11G001200.Wm82.a2.v1	1.32274	0.00239607
Glyma.11G012400.Wm82.a2.v1	-1.18492	0.0118486
Glyma.11G012800.Wm82.a2.v1	-0.617898	0.0157916
Glyma.11G014300.Wm82.a2.v1	-0.662562	0.0383087
Glyma.11G027700.Wm82.a2.v1	-1.24736	0.0146352
Glyma.11G028500.Wm82.a2.v1	-0.599861	0.0209819
Glyma.11G032700.Wm82.a2.v1	-1.69806	0.000546889
Glyma.11G042000.Wm82.a2.v1	1.27007	5.07904e-08
Glyma.11G046100.Wm82.a2.v1	0.851319	0.0381513
Glyma.11G051300.Wm82.a2.v1	-1.14409	0.00363891
Glyma.11G052200.Wm82.a2.v1	-0.905251	0.0074288
Glyma.11G058100.Wm82.a2.v1	0.590825	0.00319503
Glyma.11G060900.Wm82.a2.v1	-0.622164	0.00782119
Glyma.11G063400.Wm82.a2.v1	-2.13786	8.8491e-05
Glyma.11G065900.Wm82.a2.v1	1.32149	0.00274294
Glyma.11G067000.Wm82.a2.v1	3.617	4.11752e-10
Glyma.11G070200.Wm82.a2.v1	-1.72321	0.0032934
Glyma.11G081700.Wm82.a2.v1	-0.799923	0.0115855
Glyma.11G084500.Wm82.a2.v1	-0.961534	0.00179288
Glyma.11G087100.Wm82.a2.v1	0.894615	0.00735444
Glyma.11G088600.Wm82.a2.v1	1.0234	0.0130233
Glyma.11G092600.Wm82.a2.v1	-0.863502	0.0106333
Glyma.11G093300.Wm82.a2.v1	-0.602417	0.0351254
Glyma.11G094100.Wm82.a2.v1	1.14868	0.00640417
Glyma.11G095700.Wm82.a2.v1	-0.964477	0.00531699
Glyma.11G104700.Wm82.a2.v1	0.793347	0.00142847
Glyma.11G113500.Wm82.a2.v1	-0.686682	0.0133264
Glyma.11G119000.Wm82.a2.v1	1.28991	0.00296995
Glyma.11G127800.Wm82.a2.v1	-0.6389	0.00542293
Glyma.11G130900.Wm82.a2.v1	-0.662762	0.000827729
Glyma.11G139100.Wm82.a2.v1	-1.03977	0.0107292
Glyma.11G140800.Wm82.a2.v1	-0.813531	0.00744751
Glyma.11G141800.Wm82.a2.v1	-0.633038	5.15735e-05
Glyma.11G146100.Wm82.a2.v1	0.666192	0.0246436
Glyma.11G153700.Wm82.a2.v1	0.785141	0.000322404
Glyma.11G158800.Wm82.a2.v1	-1.15965	0.00605311
Glyma.11G159400.Wm82.a2.v1	-0.622233	0.000183387
Glyma.11G159500.Wm82.a2.v1	-1.42481	0.00995203
Glyma.11G173200.Wm82.a2.v1	-0.801249	0.0474002
Glyma.11G174200.Wm82.a2.v1	-0.636427	0.00464839
Glyma.11G176500.Wm82.a2.v1	0.723098	0.0062857
Glyma.11G177900.Wm82.a2.v1	-0.923728	9.34087e-06
Glyma.11G178200.Wm82.a2.v1	-0.612117	0.00120365
Glyma.11G179900.Wm82.a2.v1	-1.20389	0.0154332
Glyma.11G189400.Wm82.a2.v1	0.922766	0.0210171
Glyma.11G200500.Wm82.a2.v1	-0.913656	0.0130939
Glyma.11G202800.Wm82.a2.v1	-0.877616	0.00302672
Glyma.11G211600.Wm82.a2.v1	-0.86258	0.0234544
Glyma.11G219600.Wm82.a2.v1	-0.918175	0.00873738
Glyma.11G225200.Wm82.a2.v1	-1.04196	0.013999
Glyma.11G232000.Wm82.a2.v1	-0.712691	0.0432001
Glyma.11G233500.Wm82.a2.v1	-0.678877	0.0403951
Glyma.11G246500.Wm82.a2.v1	-0.936887	0.000887891
Glyma.11G247400.Wm82.a2.v1	-1.11854	0.0045321
Glyma.11G247600.Wm82.a2.v1	-0.651509	0.0279779
Glyma.11G248400.Wm82.a2.v1	0.588821	0.0116034
Glyma.11G253200.Wm82.a2.v1	-0.735112	0.021651
Glyma.11G253900.Wm82.a2.v1	0.879622	0.000106898
Glyma.11G254800.Wm82.a2.v1	0.802387	0.00940218
Glyma.11G256100.Wm82.a2.v1	-0.641382	0.0246457
Glyma.12G008200.Wm82.a2.v1	0.625979	0.0485822
Glyma.12G013100.Wm82.a2.v1	0.991164	4.58076e-08
Glyma.12G014400.Wm82.a2.v1	0.81845	0.0386687
Glyma.12G018900.Wm82.a2.v1	-1.0623	0.00787663
Glyma.12G021800.Wm82.a2.v1	-1.01609	0.00771087
Glyma.12G025400.Wm82.a2.v1	-0.766001	0.000287612
Glyma.12G031200.Wm82.a2.v1	-0.845499	0.0167755
Glyma.12G048400.Wm82.a2.v1	0.826531	0.00778743
Glyma.12G051800.Wm82.a2.v1	-0.723584	0.0287149
Glyma.12G051900.Wm82.a2.v1	0.66564	0.0142252
Glyma.12G052300.Wm82.a2.v1	-0.739912	0.0170233
Glyma.12G055200.Wm82.a2.v1	-0.755651	6.02124e-08
Glyma.12G056700.Wm82.a2.v1	-1.54374	0.00116332
Glyma.12G064300.Wm82.a2.v1	-0.793275	0.00751193
Glyma.12G065100.Wm82.a2.v1	-0.609081	5.85757e-05
Glyma.12G065400.Wm82.a2.v1	-0.608122	0.000267514
Glyma.12G074500.Wm82.a2.v1	-0.607111	0.00429364
Glyma.12G075400.Wm82.a2.v1	-0.749933	0.00566347
Glyma.12G077500.Wm82.a2.v1	0.585968	0.0441306
Glyma.12G080700.Wm82.a2.v1	-1.11285	0.0045839
Glyma.12G081100.Wm82.a2.v1	0.793846	0.000299709
Glyma.12G086000.Wm82.a2.v1	-0.628709	0.0307739
Glyma.12G091800.Wm82.a2.v1	0.59687	0.00315025
Glyma.12G108500.Wm82.a2.v1	-0.715603	0.0462144
Glyma.12G111100.Wm82.a2.v1	-0.90495	0.0297302
Glyma.12G114900.Wm82.a2.v1	0.757019	0.0460049
Glyma.12G115600.Wm82.a2.v1	-1.68229	0.00242955
Glyma.12G116400.Wm82.a2.v1	-0.756824	0.00820546
Glyma.12G120500.Wm82.a2.v1	-0.738074	0.0203332
Glyma.12G127800.Wm82.a2.v1	0.790116	0.0118512
Glyma.12G132400.Wm82.a2.v1	0.80584	0.000811799
Glyma.12G135000.Wm82.a2.v1	-1.03161	0.00555331
Glyma.12G142000.Wm82.a2.v1	-1.11953	0.00794878
Glyma.12G149200.Wm82.a2.v1	1.5303	0.0183632
Glyma.12G152100.Wm82.a2.v1	-0.947217	0.00284466
Glyma.12G164000.Wm82.a2.v1	-0.799983	0.00562074
Glyma.12G167200.Wm82.a2.v1	0.636432	0.0145003
Glyma.12G173800.Wm82.a2.v1	1.33463	0.0027065
Glyma.12G174700.Wm82.a2.v1	-1.24063	0.00547784
Glyma.12G189100.Wm82.a2.v1	0.840909	0.0414024
Glyma.12G191000.Wm82.a2.v1	-0.741044	0.0011949
Glyma.12G191500.Wm82.a2.v1	-0.85934	0.0117351
Glyma.12G193700.Wm82.a2.v1	-1.22213	6.9401e-07
Glyma.12G194900.Wm82.a2.v1	0.730929	0.0383561
Glyma.12G199300.Wm82.a2.v1	-0.906741	0.01882
Glyma.12G202500.Wm82.a2.v1	-0.650958	7.86368e-05
Glyma.12G203600.Wm82.a2.v1	-2.29251	0.00737193
Glyma.12G204600.Wm82.a2.v1	-0.690195	0.000188323
Glyma.12G206000.Wm82.a2.v1	-0.941104	0.018978
Glyma.12G216800.Wm82.a2.v1	0.726154	0.0416055
Glyma.12G219700.Wm82.a2.v1	-1.34854	0.0015152
Glyma.12G224300.Wm82.a2.v1	-1.05612	0.00510109
Glyma.12G225500.Wm82.a2.v1	-0.945095	0.00640402
Glyma.12G236600.Wm82.a2.v1	-0.643736	0.000292721
Glyma.13G001200.Wm82.a2.v1	-0.714622	4.46326e-06
Glyma.13G001700.Wm82.a2.v1	0.947255	0.011531
Glyma.13G004200.Wm82.a2.v1	-0.993808	0.0276387
Glyma.13G008000.Wm82.a2.v1	-0.772249	0.00199967
Glyma.13G021600.Wm82.a2.v1	0.998216	2.50037e-08
Glyma.13G031500.Wm82.a2.v1	-0.896538	0.00458228
Glyma.13G042500.Wm82.a2.v1	-0.760722	0.0151511
Glyma.13G043500.Wm82.a2.v1	0.666886	0.00688143
Glyma.13G056500.Wm82.a2.v1	-1.21185	0.00570293
Glyma.13G058400.Wm82.a2.v1	-0.597391	0.0112563
Glyma.13G074000.Wm82.a2.v1	1.82644	0.00606429
Glyma.13G088000.Wm82.a2.v1	-0.967958	3.31384e-05
Glyma.13G090400.Wm82.a2.v1	-0.825551	0.0101437
Glyma.13G095400.Wm82.a2.v1	1.46482	0.000453452
Glyma.13G096200.Wm82.a2.v1	0.608355	0.00933837
Glyma.13G099500.Wm82.a2.v1	-0.915691	0.0177786
Glyma.13G100900.Wm82.a2.v1	-0.75055	0.0214308
Glyma.13G106500.Wm82.a2.v1	0.961165	0.00279951
Glyma.13G110200.Wm82.a2.v1	-0.967746	0.012828
Glyma.13G114200.Wm82.a2.v1	-0.915674	0.0111014
Glyma.13G116400.Wm82.a2.v1	0.651892	0.0258824
Glyma.13G120800.Wm82.a2.v1	0.741304	0.0480117
Glyma.13G133200.Wm82.a2.v1	-0.647484	0.02636
Glyma.13G145000.Wm82.a2.v1	-0.740584	0.0368889
Glyma.13G147000.Wm82.a2.v1	-0.591631	0.000175146
Glyma.13G148700.Wm82.a2.v1	-0.762221	0.00154526
Glyma.13G156300.Wm82.a2.v1	-1.02779	0.00556875
Glyma.13G157000.Wm82.a2.v1	-0.725375	0.00978441
Glyma.13G157600.Wm82.a2.v1	0.83184	0.0370092
Glyma.13G161900.Wm82.a2.v1	1.10772	0.00774844
Glyma.13G164000.Wm82.a2.v1	-1.61372	0.000478588
Glyma.13G165600.Wm82.a2.v1	-0.916042	0.0281606
Glyma.13G166600.Wm82.a2.v1	-0.620027	0.0474756
Glyma.13G166800.Wm82.a2.v1	-0.586246	0.0351474
Glyma.13G171100.Wm82.a2.v1	-0.789634	0.000985288
Glyma.13G172800.Wm82.a2.v1	-0.705694	0.0226824
Glyma.13G173100.Wm82.a2.v1	-0.597667	4.61616e-05
Glyma.13G182400.Wm82.a2.v1	0.865501	0.00764546
Glyma.13G182700.Wm82.a2.v1	0.988004	0.00063599
Glyma.13G183700.Wm82.a2.v1	-0.77294	0.0332503
Glyma.13G184100.Wm82.a2.v1	-0.661456	0.0383235
Glyma.13G184700.Wm82.a2.v1	0.679939	0.0290877
Glyma.13G188800.Wm82.a2.v1	1.3045	0.00745483
Glyma.13G197300.Wm82.a2.v1	0.798016	0.0383251
Glyma.13G200300.Wm82.a2.v1	-2.97524	0.0141275
Glyma.13G202100.Wm82.a2.v1	-0.605779	7.39652e-06
Glyma.13G214400.Wm82.a2.v1	-0.67894	0.00382528
Glyma.13G220500.Wm82.a2.v1	0.704621	0.0144667
Glyma.13G222900.Wm82.a2.v1	-0.724567	0.0144597
Glyma.13G224300.Wm82.a2.v1	0.903114	5.64091e-07
Glyma.13G224500.Wm82.a2.v1	0.629045	2.50607e-05
Glyma.13G229100.Wm82.a2.v1	-0.998914	0.0273029
Glyma.13G233700.Wm82.a2.v1	1.05195	0.0200288
Glyma.13G235900.Wm82.a2.v1	-0.712962	0.0204029
Glyma.13G236900.Wm82.a2.v1	1.16772	0.000105936
Glyma.13G241400.Wm82.a2.v1	0.613988	0.0310957
Glyma.13G247100.Wm82.a2.v1	0.604378	0.00284635
Glyma.13G253200.Wm82.a2.v1	-1.2164	0.00210622
Glyma.13G255800.Wm82.a2.v1	-0.593917	0.00763242
Glyma.13G256000.Wm82.a2.v1	0.713408	0.0157852
Glyma.13G265000.Wm82.a2.v1	0.588568	0.0281707
Glyma.13G275800.Wm82.a2.v1	-0.801265	0.0410139
Glyma.13G279900.Wm82.a2.v1	0.632921	0.0169079
Glyma.13G281600.Wm82.a2.v1	-0.794831	0.0054612
Glyma.13G284900.Wm82.a2.v1	-1.10499	0.0288398
Glyma.13G287700.Wm82.a2.v1	-0.980253	0.0471911
Glyma.13G299100.Wm82.a2.v1	-0.834119	0.0129262
Glyma.13G308800.Wm82.a2.v1	-0.872666	0.010402
Glyma.13G310700.Wm82.a2.v1	-0.81731	0.00113299
Glyma.13G316800.Wm82.a2.v1	0.7175	0.0360135
Glyma.13G321600.Wm82.a2.v1	-0.69669	0.00134391
Glyma.13G324100.Wm82.a2.v1	0.731717	0.0174889
Glyma.13G329500.Wm82.a2.v1	1.07119	0.00710013
Glyma.13G330400.Wm82.a2.v1	0.762218	0.021452
Glyma.13G333900.Wm82.a2.v1	-0.63021	5.43266e-06
Glyma.13G334100.Wm82.a2.v1	1.38158	0.00102671
Glyma.13G340000.Wm82.a2.v1	0.652229	0.00118285
Glyma.13G342000.Wm82.a2.v1	-0.653158	2.82548e-06
Glyma.13G347400.Wm82.a2.v1	-0.754628	0.00164123
Glyma.13G347700.Wm82.a2.v1	1.48946	0.00897551
Glyma.13G356000.Wm82.a2.v1	-0.961525	0.0125651
Glyma.13G358000.Wm82.a2.v1	-1.25178	0.00322356
Glyma.13G362100.Wm82.a2.v1	-1.032	0.00368816
Glyma.13G365900.Wm82.a2.v1	-0.624414	0.0188757
Glyma.14G003600.Wm82.a2.v1	-0.814857	0.0156882
Glyma.14G004100.Wm82.a2.v1	0.92689	0.000918473
Glyma.14G012900.Wm82.a2.v1	2.74587	2.85545e-07
Glyma.14G013200.Wm82.a2.v1	0.7919	3.76803e-05
Glyma.14G016800.Wm82.a2.v1	-0.62667	0.0252105
Glyma.14G030800.Wm82.a2.v1	-0.717934	0.0192023
Glyma.14G032400.Wm82.a2.v1	-2.94428	0.000898001
Glyma.14G032800.Wm82.a2.v1	-0.603266	5.72726e-05
Glyma.14G033000.Wm82.a2.v1	-0.811899	1.27115e-08
Glyma.14G034100.Wm82.a2.v1	-0.601895	0.0247551
Glyma.14G037100.Wm82.a2.v1	-0.83849	0.00275511
Glyma.14G042000.Wm82.a2.v1	-0.855489	0.0114874
Glyma.14G044300.Wm82.a2.v1	0.658484	0.00150535
Glyma.14G045100.Wm82.a2.v1	0.866056	0.00370775
Glyma.14G046700.Wm82.a2.v1	-0.696154	0.0341115
Glyma.14G047500.Wm82.a2.v1	0.777123	1.8739e-05
Glyma.14G052700.Wm82.a2.v1	-1.02508	1.96677e-09
Glyma.14G053700.Wm82.a2.v1	-0.646363	0.00575268
Glyma.14G057800.Wm82.a2.v1	0.885051	0.00127546
Glyma.14G060300.Wm82.a2.v1	-0.804438	0.0326015
Glyma.14G061000.Wm82.a2.v1	0.973547	0.00816426
Glyma.14G061300.Wm82.a2.v1	1.2557	0.000466419
Glyma.14G063700.Wm82.a2.v1	1.86603	0.000472569
Glyma.14G064000.Wm82.a2.v1	-1.05565	0.00155758
Glyma.14G068300.Wm82.a2.v1	-0.990045	0.0176597
Glyma.14G071400.Wm82.a2.v1	0.786514	2.06228e-06
Glyma.14G072700.Wm82.a2.v1	-0.82044	0.0207147
Glyma.14G078300.Wm82.a2.v1	0.676356	4.63322e-05
Glyma.14G094500.Wm82.a2.v1	-0.810148	0.00354419
Glyma.14G096800.Wm82.a2.v1	0.594776	0.00585605
Glyma.14G097000.Wm82.a2.v1	-0.933928	0.0165655
Glyma.14G103700.Wm82.a2.v1	0.632607	0.0206463
Glyma.14G117700.Wm82.a2.v1	-0.798437	0.0446893
Glyma.14G127800.Wm82.a2.v1	0.678681	0.0126026
Glyma.14G130700.Wm82.a2.v1	0.708497	0.000501548
Glyma.14G132800.Wm82.a2.v1	0.835361	0.0239733
Glyma.14G133100.Wm82.a2.v1	-0.726459	0.000734612
Glyma.14G135000.Wm82.a2.v1	1.53944	6.74874e-06
Glyma.14G140900.Wm82.a2.v1	-1.57302	0.0379355
Glyma.14G154200.Wm82.a2.v1	-0.723896	0.00769843
Glyma.14G154300.Wm82.a2.v1	-1.04006	0.0401834
Glyma.14G154400.Wm82.a2.v1	-1.33798	0.00824118
Glyma.14G155800.Wm82.a2.v1	0.678144	3.61208e-06
Glyma.14G169700.Wm82.a2.v1	0.782539	0.038524
Glyma.14G172800.Wm82.a2.v1	-1.40944	0.0141273
Glyma.14G173600.Wm82.a2.v1	1.20239	0.0124759
Glyma.14G176300.Wm82.a2.v1	-1.70241	0.000344162
Glyma.14G178000.Wm82.a2.v1	-0.732325	0.0199433
Glyma.14G183800.Wm82.a2.v1	1.40024	0.000405652
Glyma.14G184800.Wm82.a2.v1	1.14817	7.22513e-08
Glyma.14G188300.Wm82.a2.v1	0.861303	0.0258776
Glyma.14G195000.Wm82.a2.v1	0.709538	0.00451819
Glyma.14G195200.Wm82.a2.v1	-0.895504	0.00966475
Glyma.14G202100.Wm82.a2.v1	-0.602516	0.00290577
Glyma.14G207900.Wm82.a2.v1	-1.02824	0.00221215
Glyma.14G209600.Wm82.a2.v1	-0.897022	0.00854679
Glyma.14G213300.Wm82.a2.v1	-0.866651	0.00410115
Glyma.14G221200.Wm82.a2.v1	0.59304	0.00650394
Glyma.14G222000.Wm82.a2.v1	0.846993	0.0354871
Glyma.14G222600.Wm82.a2.v1	0.707614	0.00819268
Glyma.14G224000.Wm82.a2.v1	-0.943423	0.00134777
Glyma.15G000200.Wm82.a2.v1	0.691343	0.000193078
Glyma.15G006500.Wm82.a2.v1	0.644939	0.0227894
Glyma.15G007300.Wm82.a2.v1	1.33166	0.00198497
Glyma.15G011200.Wm82.a2.v1	0.807521	0.00118216
Glyma.15G011700.Wm82.a2.v1	-0.90219	0.00489341
Glyma.15G012400.Wm82.a2.v1	0.723513	0.00279693
Glyma.15G013200.Wm82.a2.v1	-0.659854	0.00114989
Glyma.15G018100.Wm82.a2.v1	-1.58866	1.09091e-05
Glyma.15G021300.Wm82.a2.v1	-1.5591	8.78891e-05
Glyma.15G032300.Wm82.a2.v1	-0.652438	8.85084e-06
Glyma.15G032500.Wm82.a2.v1	-0.791538	0.0124061
Glyma.15G035800.Wm82.a2.v1	-0.849084	0.00540859
Glyma.15G036700.Wm82.a2.v1	0.601461	0.00609453
Glyma.15G043200.Wm82.a2.v1	-0.674388	1.83406e-05
Glyma.15G044000.Wm82.a2.v1	0.613124	0.0168963
Glyma.15G052500.Wm82.a2.v1	-0.620452	0.00623143
Glyma.15G055700.Wm82.a2.v1	0.599562	0.0448832
Glyma.15G055800.Wm82.a2.v1	-1.12925	0.000984279
Glyma.15G058300.Wm82.a2.v1	-0.70804	0.0417086
Glyma.15G060900.Wm82.a2.v1	-0.621539	0.0361865
Glyma.15G061700.Wm82.a2.v1	-1.05365	0.0149395
Glyma.15G076700.Wm82.a2.v1	0.642906	0.0024552
Glyma.15G084900.Wm82.a2.v1	0.610694	0.00768861
Glyma.15G087100.Wm82.a2.v1	-1.08259	0.015032
Glyma.15G087600.Wm82.a2.v1	0.626826	0.0364253
Glyma.15G091000.Wm82.a2.v1	0.662521	0.0175552
Glyma.15G096300.Wm82.a2.v1	1.2931	0.000687948
Glyma.15G098800.Wm82.a2.v1	-0.648716	0.00348867
Glyma.15G102100.Wm82.a2.v1	0.64453	0.00179977
Glyma.15G107100.Wm82.a2.v1	-0.586365	0.00283037
Glyma.15G113000.Wm82.a2.v1	0.68498	0.0429983
Glyma.15G113200.Wm82.a2.v1	-0.745702	0.00344212
Glyma.15G118200.Wm82.a2.v1	-1.36999	0.0189296
Glyma.15G124000.Wm82.a2.v1	-1.27035	0.0033653
Glyma.15G133900.Wm82.a2.v1	-0.767565	0.00790216
Glyma.15G134400.Wm82.a2.v1	-1.03425	0.00322869
Glyma.15G140700.Wm82.a2.v1	0.61788	0.0394196
Glyma.15G144100.Wm82.a2.v1	-1.0299	0.000955158
Glyma.15G148300.Wm82.a2.v1	-1.41282	0.000167363
Glyma.15G152500.Wm82.a2.v1	0.750045	0.0198995
Glyma.15G157600.Wm82.a2.v1	0.616122	0.0246457
Glyma.15G162900.Wm82.a2.v1	0.599694	0.0261966
Glyma.15G170900.Wm82.a2.v1	-0.60657	0.040312
Glyma.15G171000.Wm82.a2.v1	-0.920449	0.0455263
Glyma.15G171200.Wm82.a2.v1	0.687678	0.0486116
Glyma.15G174700.Wm82.a2.v1	0.700503	0.0336172
Glyma.15G176900.Wm82.a2.v1	-1.08116	3.46833e-10
Glyma.15G179400.Wm82.a2.v1	-0.664782	0.000917559
Glyma.15G179600.Wm82.a2.v1	0.980374	4.77207e-05
Glyma.15G181600.Wm82.a2.v1	0.669266	0.0359381
Glyma.15G186100.Wm82.a2.v1	-1.18725	0.00367255
Glyma.15G192100.Wm82.a2.v1	-0.771351	0.00941265
Glyma.15G197100.Wm82.a2.v1	-0.951305	0.0473415
Glyma.15G201500.Wm82.a2.v1	0.952105	0.0101936
Glyma.15G201700.Wm82.a2.v1	-1.07537	0.00722588
Glyma.15G209300.Wm82.a2.v1	0.672428	0.00261313
Glyma.15G213700.Wm82.a2.v1	1.21315	0.00173933
Glyma.15G214200.Wm82.a2.v1	0.715542	0.0434642
Glyma.15G219600.Wm82.a2.v1	0.750142	0.00185148
Glyma.15G221200.Wm82.a2.v1	0.604564	0.0352095
Glyma.15G222100.Wm82.a2.v1	1.17368	9.99329e-05
Glyma.15G222200.Wm82.a2.v1	-0.704567	6.91608e-05
Glyma.15G245700.Wm82.a2.v1	-0.725516	0.0250066
Glyma.15G246100.Wm82.a2.v1	0.813118	0.0355134
Glyma.15G247500.Wm82.a2.v1	2.34251	0.000166318
Glyma.15G250000.Wm82.a2.v1	0.706122	0.0122036
Glyma.15G252800.Wm82.a2.v1	-0.744608	0.0112386
Glyma.15G267700.Wm82.a2.v1	0.626375	0.0134036
Glyma.15G273700.Wm82.a2.v1	-1.33009	0.00196582
Glyma.15G276000.Wm82.a2.v1	-0.824536	9.74406e-05
Glyma.16G005500.Wm82.a2.v1	0.806143	0.0303238
Glyma.16G006900.Wm82.a2.v1	0.989445	6.27413e-05
Glyma.16G009200.Wm82.a2.v1	-0.737421	0.0199381
Glyma.16G011500.Wm82.a2.v1	0.693425	0.0396195
Glyma.16G016100.Wm82.a2.v1	-0.656848	3.6253e-05
Glyma.16G016700.Wm82.a2.v1	0.701897	0.00551956
Glyma.16G017600.Wm82.a2.v1	-0.62414	0.00261034
Glyma.16G031300.Wm82.a2.v1	1.07563	0.0229012
Glyma.16G044500.Wm82.a2.v1	0.714026	0.0164028
Glyma.16G045000.Wm82.a2.v1	0.825594	1.64192e-05
Glyma.16G062000.Wm82.a2.v1	0.76523	0.000526818
Glyma.16G066600.Wm82.a2.v1	-0.81057	0.0119221
Glyma.16G067600.Wm82.a2.v1	0.610042	0.0306473
Glyma.16G068300.Wm82.a2.v1	-0.654423	0.0417435
Glyma.16G073800.Wm82.a2.v1	-1.16344	0.00990749
Glyma.16G084000.Wm82.a2.v1	0.750099	0.0009193
Glyma.16G094600.Wm82.a2.v1	0.851239	0.0215872
Glyma.16G102500.Wm82.a2.v1	0.824949	0.0465703
Glyma.16G123300.Wm82.a2.v1	0.770034	0.0147093
Glyma.16G123400.Wm82.a2.v1	0.719208	0.038099
Glyma.16G124700.Wm82.a2.v1	-1.04172	0.00280307
Glyma.16G128800.Wm82.a2.v1	-0.99883	0.00532576
Glyma.16G136600.Wm82.a2.v1	0.613335	0.00608757
Glyma.16G137600.Wm82.a2.v1	0.707749	0.000727337
Glyma.16G143600.Wm82.a2.v1	-0.687744	1.48874e-05
Glyma.16G145000.Wm82.a2.v1	-0.848702	0.0149141
Glyma.16G149300.Wm82.a2.v1	1.15608	0.0216346
Glyma.16G150300.Wm82.a2.v1	-1.04374	0.0284682
Glyma.16G151200.Wm82.a2.v1	-1.26526	9.51501e-05
Glyma.16G151300.Wm82.a2.v1	-0.892023	0.00350981
Glyma.16G152900.Wm82.a2.v1	-0.684629	0.00249437
Glyma.16G154600.Wm82.a2.v1	0.629205	0.0396456
Glyma.16G155400.Wm82.a2.v1	0.738488	0.00136237
Glyma.16G156500.Wm82.a2.v1	-0.907383	0.0105236
Glyma.16G157400.Wm82.a2.v1	0.786227	0.0364434
Glyma.16G159000.Wm82.a2.v1	0.765941	0.0153273
Glyma.16G162900.Wm82.a2.v1	-0.911035	0.0230815
Glyma.16G165800.Wm82.a2.v1	-0.592426	0.00559951
Glyma.16G167500.Wm82.a2.v1	-1.25459	0.024509
Glyma.16G170800.Wm82.a2.v1	1.00992	0.00560356
Glyma.16G172400.Wm82.a2.v1	0.662709	0.00860359
Glyma.16G172700.Wm82.a2.v1	-0.867473	0.00202883
Glyma.16G178800.Wm82.a2.v1	0.778687	0.00296495
Glyma.16G180700.Wm82.a2.v1	0.648686	0.0055485
Glyma.16G181800.Wm82.a2.v1	0.639731	0.0127863
Glyma.16G181900.Wm82.a2.v1	-1.06792	0.00231373
Glyma.16G189100.Wm82.a2.v1	-0.900887	0.000324638
Glyma.16G201700.Wm82.a2.v1	-0.78224	0.0342739
Glyma.16G203300.Wm82.a2.v1	-0.730441	0.00245224
Glyma.16G206300.Wm82.a2.v1	-0.751371	0.000157372
Glyma.16G210800.Wm82.a2.v1	0.785763	0.0393438
Glyma.16G212300.Wm82.a2.v1	0.664052	0.0421808
Glyma.16G212500.Wm82.a2.v1	-1.27678	0.000268747
Glyma.17G009200.Wm82.a2.v1	-0.901208	0.000964718
Glyma.17G012600.Wm82.a2.v1	-1.0517	0.033272
Glyma.17G013400.Wm82.a2.v1	-0.952068	0.00187954
Glyma.17G013700.Wm82.a2.v1	1.10454	0.00532026
Glyma.17G015500.Wm82.a2.v1	-0.611609	0.00553786
Glyma.17G019400.Wm82.a2.v1	0.683591	0.0276878
Glyma.17G040300.Wm82.a2.v1	0.986268	0.00268835
Glyma.17G046700.Wm82.a2.v1	-0.65485	0.00822028
Glyma.17G065100.Wm82.a2.v1	1.37027	0.000510603
Glyma.17G069700.Wm82.a2.v1	-0.926986	0.00307339
Glyma.17G071300.Wm82.a2.v1	-0.6392	0.0316617
Glyma.17G077900.Wm82.a2.v1	-0.742368	0.00556782
Glyma.17G081900.Wm82.a2.v1	0.880387	0.0159096
Glyma.17G087300.Wm82.a2.v1	0.617261	0.0142674
Glyma.17G098500.Wm82.a2.v1	-0.688368	0.0273987
Glyma.17G104600.Wm82.a2.v1	-0.977822	0.00542281
Glyma.17G105400.Wm82.a2.v1	-1.52754	0.000447295
Glyma.17G105600.Wm82.a2.v1	-0.778156	0.0427858
Glyma.17G106400.Wm82.a2.v1	1.04638	0.00673174
Glyma.17G106900.Wm82.a2.v1	-0.72122	0.0425605
Glyma.17G107800.Wm82.a2.v1	-1.02072	0.00256457
Glyma.17G114300.Wm82.a2.v1	0.861524	0.0358182
Glyma.17G115600.Wm82.a2.v1	-0.640826	0.0292764
Glyma.17G117200.Wm82.a2.v1	0.800907	0.0188635
Glyma.17G123000.Wm82.a2.v1	0.780666	0.00525803
Glyma.17G123400.Wm82.a2.v1	-1.00205	0.00508758
Glyma.17G130800.Wm82.a2.v1	-0.628743	0.0305132
Glyma.17G131200.Wm82.a2.v1	-1.14053	0.000120364
Glyma.17G132100.Wm82.a2.v1	-2.66261	0.00120177
Glyma.17G133800.Wm82.a2.v1	0.778351	0.0107565
Glyma.17G136300.Wm82.a2.v1	0.858714	0.00109874
Glyma.17G140600.Wm82.a2.v1	-0.817946	0.0366125
Glyma.17G141700.Wm82.a2.v1	-1.6439	0.00758862
Glyma.17G151800.Wm82.a2.v1	-0.731727	0.0085606
Glyma.17G154800.Wm82.a2.v1	-1.08462	0.0446784
Glyma.17G164800.Wm82.a2.v1	-0.806273	0.00611731
Glyma.17G165200.Wm82.a2.v1	-0.72321	0.000210891
Glyma.17G165300.Wm82.a2.v1	1.34186	0.00125125
Glyma.17G168300.Wm82.a2.v1	-0.974467	0.00545337
Glyma.17G169200.Wm82.a2.v1	0.673948	0.0435924
Glyma.17G172400.Wm82.a2.v1	0.732711	0.0335805
Glyma.17G179900.Wm82.a2.v1	0.896898	0.00297181
Glyma.17G185200.Wm82.a2.v1	-0.838098	0.0256349
Glyma.17G194600.Wm82.a2.v1	0.688754	0.00899525
Glyma.17G197300.Wm82.a2.v1	0.684831	6.8545e-05
Glyma.17G202800.Wm82.a2.v1	0.740351	0.0497523
Glyma.17G212200.Wm82.a2.v1	-0.982642	0.0343757
Glyma.17G217100.Wm82.a2.v1	0.741435	0.00275414
Glyma.17G228000.Wm82.a2.v1	-0.76501	0.0373167
Glyma.17G229000.Wm82.a2.v1	-0.707991	0.0142455
Glyma.17G229200.Wm82.a2.v1	0.938294	0.0253499
Glyma.17G233200.Wm82.a2.v1	-0.913363	0.000927316
Glyma.17G233700.Wm82.a2.v1	-0.608435	0.0181887
Glyma.17G240700.Wm82.a2.v1	0.630772	0.00319284
Glyma.17G242500.Wm82.a2.v1	0.63457	0.021161
Glyma.17G245000.Wm82.a2.v1	0.606252	0.0015942
Glyma.17G247400.Wm82.a2.v1	-2.27217	0.00168101
Glyma.17G247900.Wm82.a2.v1	0.970002	0.00412348
Glyma.17G252200.Wm82.a2.v1	-2.08082	0.00666692
Glyma.17G255000.Wm82.a2.v1	0.743931	0.0335579
Glyma.17G256000.Wm82.a2.v1	-0.615532	3.38201e-05
Glyma.17G262300.Wm82.a2.v1	-0.782614	0.00126658
Glyma.18G003200.Wm82.a2.v1	0.82789	0.00869513
Glyma.18G003700.Wm82.a2.v1	0.949948	0.00258349
Glyma.18G009900.Wm82.a2.v1	-0.956529	0.0146489
Glyma.18G017400.Wm82.a2.v1	-0.65344	0.00407144
Glyma.18G021500.Wm82.a2.v1	-0.642662	0.00291433
Glyma.18G023500.Wm82.a2.v1	-1.15673	0.00434894
Glyma.18G025300.Wm82.a2.v1	-0.956707	0.0132389
Glyma.18G033800.Wm82.a2.v1	-0.779661	0.000298861
Glyma.18G037800.Wm82.a2.v1	-0.876714	0.00806177
Glyma.18G043500.Wm82.a2.v1	-0.691768	0.0188849
Glyma.18G043700.Wm82.a2.v1	0.896672	0.0227138
Glyma.18G046700.Wm82.a2.v1	0.786158	0.0265445
Glyma.18G047400.Wm82.a2.v1	0.743814	0.0109945
Glyma.18G048000.Wm82.a2.v1	-0.808543	0.00305747
Glyma.18G049900.Wm82.a2.v1	0.862854	0.00567193
Glyma.18G060900.Wm82.a2.v1	-0.980482	0.0352174
Glyma.18G064400.Wm82.a2.v1	-0.634357	0.0168031
Glyma.18G066700.Wm82.a2.v1	-0.937941	0.0331039
Glyma.18G071400.Wm82.a2.v1	-0.687195	0.0258434
Glyma.18G072800.Wm82.a2.v1	-1.32674	0.0013718
Glyma.18G077000.Wm82.a2.v1	-1.3156	0.00206746
Glyma.18G108700.Wm82.a2.v1	-0.943694	0.0347514
Glyma.18G109900.Wm82.a2.v1	-0.616485	0.0424901
Glyma.18G112400.Wm82.a2.v1	-0.655271	0.0363221
Glyma.18G117600.Wm82.a2.v1	-0.755779	0.0300025
Glyma.18G122100.Wm82.a2.v1	-1.09745	2.58347e-09
Glyma.18G127200.Wm82.a2.v1	0.722498	0.00409875
Glyma.18G133300.Wm82.a2.v1	0.779795	0.0452488
Glyma.18G133500.Wm82.a2.v1	0.814283	0.000200518
Glyma.18G137500.Wm82.a2.v1	0.900573	0.00141365
Glyma.18G147000.Wm82.a2.v1	-0.991939	0.021512
Glyma.18G152900.Wm82.a2.v1	-0.630177	0.016048
Glyma.18G158000.Wm82.a2.v1	0.966244	0.00241263
Glyma.18G166900.Wm82.a2.v1	1.14714	0.00763686
Glyma.18G175200.Wm82.a2.v1	1.19129	2.16808e-07
Glyma.18G180900.Wm82.a2.v1	-0.783703	0.00126302
Glyma.18G190700.Wm82.a2.v1	1.18351	0.0044925
Glyma.18G201500.Wm82.a2.v1	-1.16601	0.0334079
Glyma.18G204400.Wm82.a2.v1	-0.651475	0.0111633
Glyma.18G207900.Wm82.a2.v1	-0.776624	4.57338e-05
Glyma.18G213000.Wm82.a2.v1	-0.874362	0.0250509
Glyma.18G237400.Wm82.a2.v1	-0.678197	0.000363152
Glyma.18G245100.Wm82.a2.v1	-1.07058	0.0015862
Glyma.18G246700.Wm82.a2.v1	-0.736701	0.0454978
Glyma.18G256400.Wm82.a2.v1	0.650677	1.62228e-05
Glyma.18G265200.Wm82.a2.v1	-1.08029	0.0110585
Glyma.18G266200.Wm82.a2.v1	-0.655723	5.48991e-07
Glyma.18G268300.Wm82.a2.v1	0.792833	0.0159158
Glyma.18G271000.Wm82.a2.v1	-0.907506	0.00502108
Glyma.18G282200.Wm82.a2.v1	-0.599013	0.0184854
Glyma.18G289100.Wm82.a2.v1	0.59118	0.0268459
Glyma.18G295700.Wm82.a2.v1	-1.26102	0.0047596
Glyma.18G297200.Wm82.a2.v1	0.748004	0.0218948
Glyma.18G297300.Wm82.a2.v1	-1.30703	0.00532748
Glyma.18G299900.Wm82.a2.v1	-0.840014	0.00593368
Glyma.19G024700.Wm82.a2.v1	-1.57537	0.0148325
Glyma.19G028600.Wm82.a2.v1	-0.850582	0.0433886
Glyma.19G030000.Wm82.a2.v1	0.780212	0.0050737
Glyma.19G030100.Wm82.a2.v1	-1.29837	0.0085329
Glyma.19G031300.Wm82.a2.v1	0.718578	0.0392517
Glyma.19G035400.Wm82.a2.v1	-1.09454	0.00098508
Glyma.19G042100.Wm82.a2.v1	-0.891949	0.00189589
Glyma.19G046400.Wm82.a2.v1	0.665609	0.00954203
Glyma.19G055400.Wm82.a2.v1	-0.806172	0.00133805
Glyma.19G066500.Wm82.a2.v1	1.08596	0.0498765
Glyma.19G069300.Wm82.a2.v1	0.676491	0.0369222
Glyma.19G071600.Wm82.a2.v1	-0.794572	0.00383654
Glyma.19G072700.Wm82.a2.v1	6.51031	2.54795e-22
Glyma.19G079100.Wm82.a2.v1	0.755508	0.00142785
Glyma.19G079800.Wm82.a2.v1	0.651238	0.0179049
Glyma.19G085200.Wm82.a2.v1	0.722368	0.00246059
Glyma.19G086700.Wm82.a2.v1	-0.657778	0.0151649
Glyma.19G090000.Wm82.a2.v1	-0.641876	0.00188119
Glyma.19G098500.Wm82.a2.v1	-1.65114	0.000561629
Glyma.19G104100.Wm82.a2.v1	3.66833	1.09723e-10
Glyma.19G119300.Wm82.a2.v1	0.921059	0.00250487
Glyma.19G120900.Wm82.a2.v1	1.02647	0.0418381
Glyma.19G122300.Wm82.a2.v1	0.757212	0.044337
Glyma.19G123500.Wm82.a2.v1	0.891135	0.00318252
Glyma.19G127200.Wm82.a2.v1	-0.855747	0.00796955
Glyma.19G137500.Wm82.a2.v1	-0.984924	0.000577796
Glyma.19G142800.Wm82.a2.v1	0.769169	0.00419167
Glyma.19G143300.Wm82.a2.v1	-0.596309	7.91508e-05
Glyma.19G145200.Wm82.a2.v1	1.00785	0.0153206
Glyma.19G147700.Wm82.a2.v1	-1.40175	0.0147497
Glyma.19G147800.Wm82.a2.v1	0.855877	7.80649e-05
Glyma.19G151400.Wm82.a2.v1	-0.737211	4.7632e-06
Glyma.19G156000.Wm82.a2.v1	-1.4855	2.55405e-05
Glyma.19G164800.Wm82.a2.v1	0.867692	0.047838
Glyma.19G169800.Wm82.a2.v1	0.810147	0.00446188
Glyma.19G178200.Wm82.a2.v1	0.665683	0.000867012
Glyma.19G179400.Wm82.a2.v1	-1.16354	0.00330493
Glyma.19G188000.Wm82.a2.v1	0.70866	0.0373618
Glyma.19G193900.Wm82.a2.v1	0.677801	0.00634613
Glyma.19G195300.Wm82.a2.v1	-0.661989	0.000495823
Glyma.19G206600.Wm82.a2.v1	-1.23627	0.00721894
Glyma.19G214100.Wm82.a2.v1	-1.06547	0.000202252
Glyma.19G219900.Wm82.a2.v1	-0.78372	0.0427703
Glyma.19G224500.Wm82.a2.v1	0.772918	0.000544841
Glyma.19G224800.Wm82.a2.v1	-1.12537	0.0358268
Glyma.19G224900.Wm82.a2.v1	1.08034	2.94289e-05
Glyma.19G226000.Wm82.a2.v1	-0.898678	0.00183961
Glyma.19G228700.Wm82.a2.v1	0.696879	1.57303e-07
Glyma.19G238500.Wm82.a2.v1	0.616369	0.0143194
Glyma.19G240800.Wm82.a2.v1	-0.607746	0.00430532
Glyma.19G247800.Wm82.a2.v1	-1.0197	0.0287902
Glyma.19G256000.Wm82.a2.v1	-0.869672	0.0445157
Glyma.19G261600.Wm82.a2.v1	-0.680066	0.0170953
Glyma.20G011600.Wm82.a2.v1	-0.61377	0.000780305
Glyma.20G018100.Wm82.a2.v1	1.2912	0.00228947
Glyma.20G047400.Wm82.a2.v1	0.941795	1.02251e-06
Glyma.20G061300.Wm82.a2.v1	0.995474	0.00287091
Glyma.20G064300.Wm82.a2.v1	0.594875	0.0463618
Glyma.20G067300.Wm82.a2.v1	-0.624995	0.0228216
Glyma.20G068000.Wm82.a2.v1	0.691216	0.00058196
Glyma.20G069700.Wm82.a2.v1	-0.592515	5.27154e-05
Glyma.20G077300.Wm82.a2.v1	-0.927087	0.000564195
Glyma.20G080900.Wm82.a2.v1	0.606532	0.00258101
Glyma.20G085100.Wm82.a2.v1	0.608933	0.0257152
Glyma.20G086100.Wm82.a2.v1	0.667433	0.00351354
Glyma.20G100700.Wm82.a2.v1	1.23182	0.00551212
Glyma.20G114200.Wm82.a2.v1	1.28458	0.00287523
Glyma.20G121500.Wm82.a2.v1	-0.794269	0.0225128
Glyma.20G126700.Wm82.a2.v1	-0.725049	0.00256257
Glyma.20G127100.Wm82.a2.v1	-0.83256	2.98872e-05
Glyma.20G129300.Wm82.a2.v1	-1.08783	0.00627552
Glyma.20G132200.Wm82.a2.v1	-1.16455	0.0083426
Glyma.20G142900.Wm82.a2.v1	-1.24739	0.00857202
Glyma.20G162200.Wm82.a2.v1	-0.842431	0.0212961
Glyma.20G166800.Wm82.a2.v1	-1.41574	0.0352018
Glyma.20G169200.Wm82.a2.v1	-0.606976	0.00695478
Glyma.20G172000.Wm82.a2.v1	-0.722866	0.0221143
Glyma.20G176100.Wm82.a2.v1	-2.93107	0.000423081
Glyma.20G177000.Wm82.a2.v1	-1.1857	0.00858998
Glyma.20G179700.Wm82.a2.v1	-0.616263	0.00275137
Glyma.20G188200.Wm82.a2.v1	0.65581	0.0144002
Glyma.20G193800.Wm82.a2.v1	-0.741453	0.028262
Glyma.20G202400.Wm82.a2.v1	0.632974	0.0492368
Glyma.20G204100.Wm82.a2.v1	-0.789258	0.0444749
Glyma.20G207200.Wm82.a2.v1	-0.734455	0.0284639
Glyma.20G210100.Wm82.a2.v1	0.647472	0.00169767
Glyma.20G211000.Wm82.a2.v1	-0.709095	0.00778761
Glyma.20G212100.Wm82.a2.v1	-1.06996	0.000171504
Glyma.20G234100.Wm82.a2.v1	-1.07653	0.00190465
Glyma.20G234200.Wm82.a2.v1	-1.18971	0.00826918
Glyma.20G236200.Wm82.a2.v1	0.599666	0.0489064
Glyma.20G243000.Wm82.a2.v1	-0.58625	0.0190143
Glyma.20G243500.Wm82.a2.v1	-0.72984	0.00321216
Glyma.U004700.Wm82.a2.v1	-9.96449	2.18014e-46
Glyma.U006200.Wm82.a2.v1	8.43726	3.79081e-20
Glyma.U007700.Wm82.a2.v1	0.616816	0.00120291
Glyma.U008300.Wm82.a2.v1	1.05533	0.00563958
Glyma.U015700.Wm82.a2.v1	0.817122	0.00110856
Glyma.U021700.Wm82.a2.v1	-0.684348	0.00942466
Glyma.U024600.Wm82.a2.v1	-1.61987	5.99964e-05
Glyma.U029300.Wm82.a2.v1	-0.920978	0.000573424
Glyma.U033600.Wm82.a2.v1	-0.603122	0.000277423
Glyma.U034600.Wm82.a2.v1	0.671777	0.0021282
Glyma.U039500.Wm82.a2.v1	8.04132	1.76102e-16
Glyma.U042300.Wm82.a2.v1	8.07059	1.307e-20
Soybean_newGene_100	1.0101	0.0022241
Soybean_newGene_1005	0.970179	0.00606481
Soybean_newGene_1020	0.778998	0.000213864
Soybean_newGene_1084	1.54514	0.00109336
Soybean_newGene_1149	0.721965	0.0403732
Soybean_newGene_1226	1.18236	0.00565482
Soybean_newGene_1307	0.726223	0.014533
Soybean_newGene_138	11.8249	7.74214e-159
Soybean_newGene_148	-1.79508	5.20117e-07
Soybean_newGene_152	0.635775	0.0239058
Soybean_newGene_207	0.667485	0.000826414
Soybean_newGene_221	0.611957	0.000892532
Soybean_newGene_223	0.622422	0.0110843
Soybean_newGene_225	1.61313	0.00518306
Soybean_newGene_226	1.34405	0.00189434
Soybean_newGene_281	0.966787	3.54494e-05
Soybean_newGene_289	0.656462	0.0228109
Soybean_newGene_295	0.79605	1.11233e-05
Soybean_newGene_297	1.37351	0.00151156
Soybean_newGene_334	1.15474	0.00748902
Soybean_newGene_343	0.601662	0.0149935
Soybean_newGene_437	0.772135	0.0200421
Soybean_newGene_550	0.651721	0.019046
Soybean_newGene_557	2.71197	1.48913e-09
Soybean_newGene_630	-0.89377	0.0222625
Soybean_newGene_633	1.24371	0.0192713
Soybean_newGene_82	0.810858	0.00394208
Soybean_newGene_829	0.911238	0.0226973
Soybean_newGene_833	1.05229	0.00274568
Soybean_newGene_905	2.52823	6.20933e-12
Soybean_newGene_916	0.775039	0.0134221
Soybean_newGene_919	-0.897106	1.04328e-08
Soybean_newGene_925	0.701843	0.022158
Soybean_newGene_96	0.76027	0.00984038
