# Supplementary material for: Artificial selection on GmOLEO1 contributes to the increase in seed oil during soybean domestication
Source: PLoS Genet. 2019 Jul 10;15(7):e1008267. doi: 10.1371/journal.pgen.1008267 (PMC6645561; doi:10.1371/journal.pgen.1008267)
Supplement: S8 Table — (XLSX) [file pgen.1008267.s013.xlsx]

## Sheet: S8 Table
Table S8 Differentially expressed genes identified in developing seeds between OE and WT at 40 DAF.
#ID	log2FC	Pvalue
Glyma.01G001200.Wm82.a2.v1	-0.75018	0.0212238
Glyma.01G003600.Wm82.a2.v1	-0.597614	0.0256454
Glyma.01G010500.Wm82.a2.v1	-1.60196	0.0472051
Glyma.01G014000.Wm82.a2.v1	-1.46379	3.17369e-05
Glyma.01G016300.Wm82.a2.v1	-0.628066	0.037188
Glyma.01G018800.Wm82.a2.v1	-0.84018	0.00425541
Glyma.01G019500.Wm82.a2.v1	-0.763922	0.0196459
Glyma.01G025100.Wm82.a2.v1	-0.739323	4.1854e-05
Glyma.01G030900.Wm82.a2.v1	-1.02762	2.16637e-05
Glyma.01G031900.Wm82.a2.v1	-1.09594	0.00534488
Glyma.01G035700.Wm82.a2.v1	0.646123	0.0452864
Glyma.01G042900.Wm82.a2.v1	1.14761	0.00392542
Glyma.01G050100.Wm82.a2.v1	-1.04352	1.05024e-07
Glyma.01G052600.Wm82.a2.v1	-0.6764	0.00992457
Glyma.01G053800.Wm82.a2.v1	1.38623	0.000405773
Glyma.01G067600.Wm82.a2.v1	-0.645759	0.00356138
Glyma.01G078400.Wm82.a2.v1	0.650849	0.0131764
Glyma.01G082400.Wm82.a2.v1	-0.689879	0.0107474
Glyma.01G084800.Wm82.a2.v1	-0.726259	0.00935367
Glyma.01G089600.Wm82.a2.v1	1.12326	0.00405625
Glyma.01G090100.Wm82.a2.v1	0.692309	0.0285286
Glyma.01G097900.Wm82.a2.v1	-2.11351	0.000343297
Glyma.01G106000.Wm82.a2.v1	0.700511	0.0459934
Glyma.01G109800.Wm82.a2.v1	-2.43378	3.83469e-08
Glyma.01G112300.Wm82.a2.v1	-1.07829	0.0116545
Glyma.01G118000.Wm82.a2.v1	-1.00475	0.00947312
Glyma.01G119600.Wm82.a2.v1	0.754339	0.0191172
Glyma.01G120800.Wm82.a2.v1	-0.918487	0.00124086
Glyma.01G127600.Wm82.a2.v1	0.6781	0.0198793
Glyma.01G127900.Wm82.a2.v1	-1.06836	0.0130599
Glyma.01G129400.Wm82.a2.v1	-1.02436	2.2835e-05
Glyma.01G137500.Wm82.a2.v1	0.831273	0.000582161
Glyma.01G148600.Wm82.a2.v1	0.716996	0.00534084
Glyma.01G148900.Wm82.a2.v1	-0.718904	0.0118531
Glyma.01G153300.Wm82.a2.v1	-1.28632	0.000760181
Glyma.01G155600.Wm82.a2.v1	-0.77613	0.0112557
Glyma.01G155900.Wm82.a2.v1	-1.59213	0.000217634
Glyma.01G157300.Wm82.a2.v1	-1.29276	0.000485009
Glyma.01G157400.Wm82.a2.v1	-1.24944	1.44268e-07
Glyma.01G160300.Wm82.a2.v1	-0.868665	0.00471697
Glyma.01G162300.Wm82.a2.v1	-1.22772	0.000874301
Glyma.01G163100.Wm82.a2.v1	-1.53581	0.0035348
Glyma.01G164400.Wm82.a2.v1	0.935487	0.0277051
Glyma.01G164900.Wm82.a2.v1	-0.607341	0.0372087
Glyma.01G166100.Wm82.a2.v1	-1.73185	0.000885813
Glyma.01G180200.Wm82.a2.v1	-0.602073	0.0455878
Glyma.01G181000.Wm82.a2.v1	0.932684	0.001648
Glyma.01G182200.Wm82.a2.v1	-0.919411	0.00222765
Glyma.01G183100.Wm82.a2.v1	-1.80824	4.36338e-08
Glyma.01G183200.Wm82.a2.v1	1.6376	0.00236799
Glyma.01G183300.Wm82.a2.v1	-1.18454	0.000219569
Glyma.01G190600.Wm82.a2.v1	-1.57322	1.36303e-06
Glyma.01G191300.Wm82.a2.v1	-1.12864	0.000989546
Glyma.01G193600.Wm82.a2.v1	-2.49774	7.87841e-06
Glyma.01G198100.Wm82.a2.v1	0.752549	0.0206483
Glyma.01G201200.Wm82.a2.v1	-0.950363	0.0110529
Glyma.01G203500.Wm82.a2.v1	-1.90833	0.0022243
Glyma.01G204200.Wm82.a2.v1	-0.704267	0.00190153
Glyma.01G205900.Wm82.a2.v1	-0.67541	0.00415186
Glyma.01G208200.Wm82.a2.v1	-1.66525	0.000328021
Glyma.01G212900.Wm82.a2.v1	-0.862908	0.0258086
Glyma.01G214200.Wm82.a2.v1	-0.592535	0.0194019
Glyma.01G219900.Wm82.a2.v1	3.11332	9.51329e-09
Glyma.01G228700.Wm82.a2.v1	0.852396	0.0313101
Glyma.01G231800.Wm82.a2.v1	-0.909401	0.00233176
Glyma.01G232500.Wm82.a2.v1	-1.65982	7.16334e-06
Glyma.01G234500.Wm82.a2.v1	-0.917243	0.00575921
Glyma.01G239600.Wm82.a2.v1	1.07156	2.01765e-05
Glyma.01G241200.Wm82.a2.v1	-1.67682	0.00401084
Glyma.01G241500.Wm82.a2.v1	0.60733	0.0314457
Glyma.01G243400.Wm82.a2.v1	-1.16158	0.00144763
Glyma.02G006100.Wm82.a2.v1	-0.669444	0.00359378
Glyma.02G008500.Wm82.a2.v1	-0.779121	0.0105641
Glyma.02G009400.Wm82.a2.v1	-1.01472	0.0116674
Glyma.02G013700.Wm82.a2.v1	-1.12116	0.0136845
Glyma.02G017100.Wm82.a2.v1	0.921404	0.0375852
Glyma.02G020000.Wm82.a2.v1	-0.706631	0.0304623
Glyma.02G021400.Wm82.a2.v1	-0.706194	0.00187203
Glyma.02G023800.Wm82.a2.v1	-0.967048	0.0061394
Glyma.02G027400.Wm82.a2.v1	0.587997	0.0207081
Glyma.02G029200.Wm82.a2.v1	-0.889771	0.0343139
Glyma.02G034700.Wm82.a2.v1	-1.01162	0.00173388
Glyma.02G036400.Wm82.a2.v1	-1.42595	0.000676478
Glyma.02G036700.Wm82.a2.v1	0.722625	0.0313427
Glyma.02G038500.Wm82.a2.v1	-0.897276	0.0162945
Glyma.02G039400.Wm82.a2.v1	-0.764307	0.0227749
Glyma.02G039700.Wm82.a2.v1	-0.661813	0.0158946
Glyma.02G047700.Wm82.a2.v1	-1.02215	0.0126732
Glyma.02G051300.Wm82.a2.v1	0.986496	0.0242346
Glyma.02G072300.Wm82.a2.v1	-0.845905	0.0249279
Glyma.02G073200.Wm82.a2.v1	-0.82493	3.69179e-05
Glyma.02G073300.Wm82.a2.v1	-1.15562	0.00333951
Glyma.02G079300.Wm82.a2.v1	0.731736	0.0148674
Glyma.02G082500.Wm82.a2.v1	-1.25136	1.53618e-05
Glyma.02G088800.Wm82.a2.v1	-0.980095	0.00490767
Glyma.02G091600.Wm82.a2.v1	-0.616566	0.0435771
Glyma.02G093300.Wm82.a2.v1	1.09981	0.00037376
Glyma.02G099500.Wm82.a2.v1	-1.15153	0.00696745
Glyma.02G099600.Wm82.a2.v1	-1.52721	0.00503653
Glyma.02G103000.Wm82.a2.v1	-0.609444	0.0407507
Glyma.02G109100.Wm82.a2.v1	-0.703854	0.0107292
Glyma.02G111900.Wm82.a2.v1	-1.09459	0.0186236
Glyma.02G115200.Wm82.a2.v1	-0.760573	0.00330571
Glyma.02G124000.Wm82.a2.v1	0.738305	0.0123235
Glyma.02G128800.Wm82.a2.v1	-0.979809	0.0467949
Glyma.02G129300.Wm82.a2.v1	-1.09553	0.000596194
Glyma.02G132400.Wm82.a2.v1	-0.622959	0.0115836
Glyma.02G140900.Wm82.a2.v1	-0.699698	0.00199671
Glyma.02G143900.Wm82.a2.v1	0.738275	0.0286376
Glyma.02G148200.Wm82.a2.v1	-1.18661	0.00233748
Glyma.02G150900.Wm82.a2.v1	-1.56148	3.5381e-05
Glyma.02G151000.Wm82.a2.v1	-1.92608	1.69584e-06
Glyma.02G158300.Wm82.a2.v1	-0.93127	0.0240018
Glyma.02G178100.Wm82.a2.v1	1.34308	0.000661598
Glyma.02G180500.Wm82.a2.v1	-0.603562	0.0134974
Glyma.02G197800.Wm82.a2.v1	-1.07993	0.0285164
Glyma.02G203400.Wm82.a2.v1	-0.943842	0.0110962
Glyma.02G207800.Wm82.a2.v1	0.63805	0.0393537
Glyma.02G208000.Wm82.a2.v1	-0.776774	0.000108848
Glyma.02G211500.Wm82.a2.v1	0.704373	0.014987
Glyma.02G211700.Wm82.a2.v1	-0.879128	0.00203672
Glyma.02G214400.Wm82.a2.v1	-0.964983	0.00975718
Glyma.02G215300.Wm82.a2.v1	0.976891	0.0236245
Glyma.02G217600.Wm82.a2.v1	-0.668751	0.0471532
Glyma.02G219100.Wm82.a2.v1	1.08491	0.0246617
Glyma.02G221900.Wm82.a2.v1	-0.759083	0.0309301
Glyma.02G222300.Wm82.a2.v1	-0.734629	6.1997e-05
Glyma.02G224100.Wm82.a2.v1	-0.885242	0.000363638
Glyma.02G226300.Wm82.a2.v1	0.613527	0.0405713
Glyma.02G235100.Wm82.a2.v1	-0.636136	0.0434209
Glyma.02G240300.Wm82.a2.v1	0.692739	0.0141374
Glyma.02G241600.Wm82.a2.v1	-1.14238	0.00233448
Glyma.02G242400.Wm82.a2.v1	0.638952	0.00847135
Glyma.02G254600.Wm82.a2.v1	1.14062	0.0168084
Glyma.02G259700.Wm82.a2.v1	-0.706714	0.000400433
Glyma.02G262300.Wm82.a2.v1	-1.4234	0.00160236
Glyma.02G264600.Wm82.a2.v1	-1.55961	6.07428e-06
Glyma.02G266000.Wm82.a2.v1	-1.14951	0.0159059
Glyma.02G269400.Wm82.a2.v1	-0.626025	0.00166072
Glyma.02G269600.Wm82.a2.v1	-0.65437	0.00716957
Glyma.02G274100.Wm82.a2.v1	0.929867	0.0264868
Glyma.02G279700.Wm82.a2.v1	-1.29923	0.000190776
Glyma.02G280000.Wm82.a2.v1	-0.805928	0.00522158
Glyma.02G281400.Wm82.a2.v1	-0.865151	0.000252861
Glyma.02G281500.Wm82.a2.v1	-0.886701	0.00103437
Glyma.02G288600.Wm82.a2.v1	-0.708386	0.00228786
Glyma.02G294000.Wm82.a2.v1	-1.33417	0.00374416
Glyma.02G294100.Wm82.a2.v1	-0.771952	0.000229864
Glyma.02G298000.Wm82.a2.v1	-1.14615	0.0194664
Glyma.02G300900.Wm82.a2.v1	0.690273	0.00307799
Glyma.02G301200.Wm82.a2.v1	0.6508	0.000284978
Glyma.03G004300.Wm82.a2.v1	1.02535	0.0157105
Glyma.03G006600.Wm82.a2.v1	-0.962413	0.0345335
Glyma.03G008800.Wm82.a2.v1	-0.703614	0.026513
Glyma.03G018000.Wm82.a2.v1	0.824783	0.0142751
Glyma.03G029900.Wm82.a2.v1	-0.870453	0.0232712
Glyma.03G030800.Wm82.a2.v1	2.02685	6.32816e-05
Glyma.03G040500.Wm82.a2.v1	-1.04257	0.0160822
Glyma.03G043000.Wm82.a2.v1	-0.884806	0.0081943
Glyma.03G043500.Wm82.a2.v1	-0.745265	0.0174547
Glyma.03G045300.Wm82.a2.v1	4.35762	1.86082e-12
Glyma.03G045600.Wm82.a2.v1	1.21055	0.0331508
Glyma.03G046200.Wm82.a2.v1	-0.910744	0.0315798
Glyma.03G046800.Wm82.a2.v1	-1.59241	4.31194e-05
Glyma.03G047000.Wm82.a2.v1	-1.10626	6.76948e-07
Glyma.03G047700.Wm82.a2.v1	-1.53894	0.000388075
Glyma.03G048000.Wm82.a2.v1	-1.79141	8.43452e-21
Glyma.03G054300.Wm82.a2.v1	-2.46762	2.5548e-17
Glyma.03G055200.Wm82.a2.v1	-1.36543	5.34002e-08
Glyma.03G056000.Wm82.a2.v1	1.12316	0.0215386
Glyma.03G056800.Wm82.a2.v1	-0.980402	0.0420895
Glyma.03G056900.Wm82.a2.v1	-1.21599	0.00497467
Glyma.03G057500.Wm82.a2.v1	-1.93561	1.02671e-05
Glyma.03G060000.Wm82.a2.v1	0.932147	0.00195895
Glyma.03G061900.Wm82.a2.v1	-1.32402	0.00208579
Glyma.03G063000.Wm82.a2.v1	0.679962	0.00617964
Glyma.03G066600.Wm82.a2.v1	-0.697485	0.0159592
Glyma.03G066800.Wm82.a2.v1	-0.735859	0.000886722
Glyma.03G067100.Wm82.a2.v1	0.630838	0.00314174
Glyma.03G069400.Wm82.a2.v1	3.01525	1.90665e-10
Glyma.03G072100.Wm82.a2.v1	-0.947125	0.000620854
Glyma.03G073500.Wm82.a2.v1	-0.852748	0.000377068
Glyma.03G075300.Wm82.a2.v1	-0.611897	0.00840456
Glyma.03G082100.Wm82.a2.v1	0.593513	0.000178079
Glyma.03G083200.Wm82.a2.v1	-1.02793	0.000908024
Glyma.03G083600.Wm82.a2.v1	-1.74209	4.41366e-07
Glyma.03G088900.Wm82.a2.v1	-1.17779	3.08094e-06
Glyma.03G112100.Wm82.a2.v1	-0.877926	0.0101648
Glyma.03G113400.Wm82.a2.v1	-1.85487	1.91522e-05
Glyma.03G119700.Wm82.a2.v1	0.963358	0.0156501
Glyma.03G120500.Wm82.a2.v1	0.892487	0.000435138
Glyma.03G120700.Wm82.a2.v1	-1.13595	0.000895424
Glyma.03G121600.Wm82.a2.v1	-1.63186	0.00479288
Glyma.03G122500.Wm82.a2.v1	-1.89498	1.11542e-05
Glyma.03G123000.Wm82.a2.v1	0.868921	0.0178749
Glyma.03G126600.Wm82.a2.v1	0.586607	0.0362556
Glyma.03G138000.Wm82.a2.v1	-1.09195	0.00123112
Glyma.03G139800.Wm82.a2.v1	-1.27415	0.000116556
Glyma.03G145900.Wm82.a2.v1	-1.41037	3.73614e-07
Glyma.03G151900.Wm82.a2.v1	-0.736812	0.0340358
Glyma.03G166900.Wm82.a2.v1	-1.52	2.51889e-05
Glyma.03G177500.Wm82.a2.v1	-1.09227	0.00035859
Glyma.03G182500.Wm82.a2.v1	-0.668105	0.0215009
Glyma.03G189200.Wm82.a2.v1	0.786119	0.000415058
Glyma.03G196000.Wm82.a2.v1	0.677959	0.0145006
Glyma.03G200400.Wm82.a2.v1	-0.813151	0.0273698
Glyma.03G203600.Wm82.a2.v1	-1.04383	0.0092371
Glyma.03G205900.Wm82.a2.v1	0.881114	0.0390793
Glyma.03G209200.Wm82.a2.v1	-0.660367	0.0142104
Glyma.03G214600.Wm82.a2.v1	-0.863928	0.00112454
Glyma.03G217000.Wm82.a2.v1	-2.09513	0.00285249
Glyma.03G218700.Wm82.a2.v1	-0.612041	0.000111386
Glyma.03G222000.Wm82.a2.v1	1.93149	0.000582751
Glyma.03G223000.Wm82.a2.v1	-0.611635	0.0240472
Glyma.03G234700.Wm82.a2.v1	-0.606862	0.0302183
Glyma.03G236300.Wm82.a2.v1	-0.753374	0.0440959
Glyma.03G243200.Wm82.a2.v1	-0.646062	0.0153402
Glyma.03G245700.Wm82.a2.v1	-0.92145	0.0471605
Glyma.03G247400.Wm82.a2.v1	-0.738883	0.00099726
Glyma.03G247500.Wm82.a2.v1	3.05746	6.85453e-10
Glyma.03G254900.Wm82.a2.v1	0.787693	0.0128209
Glyma.03G256200.Wm82.a2.v1	-0.931484	0.000211574
Glyma.03G256600.Wm82.a2.v1	-1.29796	0.00147382
Glyma.03G259500.Wm82.a2.v1	-0.59517	0.0332092
Glyma.03G260300.Wm82.a2.v1	-0.650345	0.0267448
Glyma.03G264900.Wm82.a2.v1	-1.02829	0.00840208
Glyma.04G002800.Wm82.a2.v1	0.829517	0.0461871
Glyma.04G011900.Wm82.a2.v1	0.885492	0.00438675
Glyma.04G016000.Wm82.a2.v1	0.607584	0.0209911
Glyma.04G016200.Wm82.a2.v1	0.784896	0.0475551
Glyma.04G017000.Wm82.a2.v1	-0.723956	1.21254e-05
Glyma.04G019900.Wm82.a2.v1	0.904657	0.0243569
Glyma.04G023800.Wm82.a2.v1	-0.721533	0.00214775
Glyma.04G028100.Wm82.a2.v1	0.905	0.000617298
Glyma.04G030000.Wm82.a2.v1	-0.982788	0.0104657
Glyma.04G034500.Wm82.a2.v1	-0.743179	0.0119359
Glyma.04G039300.Wm82.a2.v1	-0.747037	0.004552
Glyma.04G039600.Wm82.a2.v1	-1.0585	0.00335181
Glyma.04G042200.Wm82.a2.v1	-1.04458	4.68765e-05
Glyma.04G044600.Wm82.a2.v1	-0.796334	0.0443439
Glyma.04G048100.Wm82.a2.v1	-0.909141	0.0233605
Glyma.04G054600.Wm82.a2.v1	0.646941	0.00979007
Glyma.04G057100.Wm82.a2.v1	-0.72095	0.0335872
Glyma.04G057800.Wm82.a2.v1	-1.40347	0.000254372
Glyma.04G063500.Wm82.a2.v1	-0.835825	0.00361126
Glyma.04G075800.Wm82.a2.v1	-2.24875	5.56136e-06
Glyma.04G079900.Wm82.a2.v1	-0.828031	0.0332666
Glyma.04G082100.Wm82.a2.v1	1.04234	0.00223445
Glyma.04G082900.Wm82.a2.v1	-0.597951	0.028353
Glyma.04G084900.Wm82.a2.v1	-0.81328	0.00731965
Glyma.04G085600.Wm82.a2.v1	-0.598625	0.0138129
Glyma.04G086300.Wm82.a2.v1	-0.712266	0.00237043
Glyma.04G087800.Wm82.a2.v1	-0.618542	0.00120754
Glyma.04G100400.Wm82.a2.v1	-1.01408	0.0154646
Glyma.04G101000.Wm82.a2.v1	-0.862826	0.00128257
Glyma.04G104600.Wm82.a2.v1	-0.594428	0.000416994
Glyma.04G107900.Wm82.a2.v1	-0.631489	0.000555718
Glyma.04G108000.Wm82.a2.v1	-1.31398	0.0134974
Glyma.04G110400.Wm82.a2.v1	-1.31422	0.0135905
Glyma.04G110900.Wm82.a2.v1	-1.36899	2.35124e-05
Glyma.04G112500.Wm82.a2.v1	-1.22189	0.000814042
Glyma.04G115300.Wm82.a2.v1	-0.95914	0.0107059
Glyma.04G115500.Wm82.a2.v1	-0.818418	0.00465686
Glyma.04G117800.Wm82.a2.v1	1.03228	0.00289919
Glyma.04G118700.Wm82.a2.v1	-0.935687	0.0110271
Glyma.04G119600.Wm82.a2.v1	-0.642093	0.0285017
Glyma.04G128100.Wm82.a2.v1	-0.655675	0.0218526
Glyma.04G150500.Wm82.a2.v1	-0.725166	0.00103472
Glyma.04G153700.Wm82.a2.v1	-0.593726	0.0262467
Glyma.04G164400.Wm82.a2.v1	-0.908548	0.00655504
Glyma.04G165700.Wm82.a2.v1	1.22469	0.0019765
Glyma.04G170300.Wm82.a2.v1	-0.787881	0.0203374
Glyma.04G175900.Wm82.a2.v1	-0.755791	0.00338069
Glyma.04G176400.Wm82.a2.v1	-0.612902	0.00124671
Glyma.04G183300.Wm82.a2.v1	-0.880401	0.0221538
Glyma.04G189100.Wm82.a2.v1	0.782765	0.00290086
Glyma.04G190000.Wm82.a2.v1	-0.831343	0.0196617
Glyma.04G190800.Wm82.a2.v1	-0.908509	0.00158987
Glyma.04G191100.Wm82.a2.v1	-2.28942	6.80147e-05
Glyma.04G197600.Wm82.a2.v1	1.09951	0.0479458
Glyma.04G214000.Wm82.a2.v1	-1.11797	0.000404212
Glyma.04G219000.Wm82.a2.v1	-0.623269	0.000838735
Glyma.04G219800.Wm82.a2.v1	1.12094	0.00760324
Glyma.04G220800.Wm82.a2.v1	-0.645349	0.0141918
Glyma.04G225200.Wm82.a2.v1	1.03314	0.0243128
Glyma.04G237100.Wm82.a2.v1	-0.641097	0.024346
Glyma.04G238900.Wm82.a2.v1	-2.03057	0.000130416
Glyma.04G240100.Wm82.a2.v1	0.708863	0.0423235
Glyma.04G248700.Wm82.a2.v1	-1.70909	0.000209042
Glyma.05G002200.Wm82.a2.v1	-0.679136	0.00420507
Glyma.05G006600.Wm82.a2.v1	0.8897	0.0193401
Glyma.05G007800.Wm82.a2.v1	-0.759636	0.000908586
Glyma.05G016000.Wm82.a2.v1	0.869498	0.0282599
Glyma.05G019800.Wm82.a2.v1	1.20278	5.62105e-06
Glyma.05G020500.Wm82.a2.v1	-0.66404	0.0166251
Glyma.05G021000.Wm82.a2.v1	0.752503	0.0463083
Glyma.05G036800.Wm82.a2.v1	-2.12549	1.0313e-05
Glyma.05G043600.Wm82.a2.v1	-0.822189	0.0131569
Glyma.05G044000.Wm82.a2.v1	-2.3177	0.000258709
Glyma.05G045800.Wm82.a2.v1	0.841823	0.0179769
Glyma.05G050600.Wm82.a2.v1	-0.860583	0.000428128
Glyma.05G056100.Wm82.a2.v1	-1.17204	8.58456e-08
Glyma.05G057800.Wm82.a2.v1	-2.51641	6.32872e-10
Glyma.05G058100.Wm82.a2.v1	-0.804371	2.8145e-05
Glyma.05G059900.Wm82.a2.v1	-0.745762	0.0360351
Glyma.05G060500.Wm82.a2.v1	0.810396	0.0121731
Glyma.05G066800.Wm82.a2.v1	-1.24918	6.68357e-05
Glyma.05G067800.Wm82.a2.v1	-0.661571	0.027651
Glyma.05G072300.Wm82.a2.v1	-0.605367	0.0072547
Glyma.05G079700.Wm82.a2.v1	-1.23573	6.99225e-08
Glyma.05G082500.Wm82.a2.v1	-1.51346	0.00158189
Glyma.05G085200.Wm82.a2.v1	-1.05097	0.0301496
Glyma.05G088700.Wm82.a2.v1	-0.856819	6.31964e-05
Glyma.05G095500.Wm82.a2.v1	0.729604	0.0353728
Glyma.05G096800.Wm82.a2.v1	-0.910773	0.00893014
Glyma.05G102100.Wm82.a2.v1	-1.92419	3.52097e-08
Glyma.05G103200.Wm82.a2.v1	-0.607409	8.87934e-05
Glyma.05G114100.Wm82.a2.v1	-2.27491	8.88895e-09
Glyma.05G120800.Wm82.a2.v1	-0.755029	0.0266401
Glyma.05G127500.Wm82.a2.v1	-1.05612	0.029654
Glyma.05G128700.Wm82.a2.v1	-1.0763	0.00452813
Glyma.05G132900.Wm82.a2.v1	-1.15279	3.83851e-07
Glyma.05G138700.Wm82.a2.v1	-0.697752	0.0065744
Glyma.05G138900.Wm82.a2.v1	-0.67508	0.001983
Glyma.05G139000.Wm82.a2.v1	-0.739903	0.00844778
Glyma.05G149700.Wm82.a2.v1	-1.04624	0.00257474
Glyma.05G152800.Wm82.a2.v1	0.706234	0.0266064
Glyma.05G158800.Wm82.a2.v1	0.633459	0.0125542
Glyma.05G159600.Wm82.a2.v1	-0.759863	0.0226212
Glyma.05G161600.Wm82.a2.v1	0.76997	0.000466479
Glyma.05G178200.Wm82.a2.v1	-1.3749	0.00011886
Glyma.05G178300.Wm82.a2.v1	-1.22288	0.0156682
Glyma.05G178700.Wm82.a2.v1	-1.39777	0.00663517
Glyma.05G179100.Wm82.a2.v1	-0.865228	0.0322347
Glyma.05G182100.Wm82.a2.v1	-0.628137	0.00442106
Glyma.05G194100.Wm82.a2.v1	-0.653637	0.0150341
Glyma.05G194200.Wm82.a2.v1	-0.755584	0.0418045
Glyma.05G204800.Wm82.a2.v1	0.876935	0.000436833
Glyma.05G207300.Wm82.a2.v1	-0.715447	0.0114992
Glyma.05G208400.Wm82.a2.v1	0.871328	0.00126904
Glyma.05G210400.Wm82.a2.v1	-0.74051	0.000508019
Glyma.05G218600.Wm82.a2.v1	-0.712368	0.0388604
Glyma.05G218700.Wm82.a2.v1	-0.725241	0.0379519
Glyma.05G222400.Wm82.a2.v1	-0.997088	1.70655e-05
Glyma.05G225400.Wm82.a2.v1	-0.739197	0.0288783
Glyma.05G230300.Wm82.a2.v1	-1.39552	0.0014748
Glyma.05G232100.Wm82.a2.v1	-0.982195	0.00965825
Glyma.05G236300.Wm82.a2.v1	-1.17119	0.0224558
Glyma.05G236600.Wm82.a2.v1	-1.29318	6.52914e-05
Glyma.05G245600.Wm82.a2.v1	-1.15667	0.000314957
Glyma.05G247900.Wm82.a2.v1	-1.11736	0.00504112
Glyma.06G003500.Wm82.a2.v1	-1.09408	0.00171108
Glyma.06G007500.Wm82.a2.v1	-0.613922	0.00650205
Glyma.06G011600.Wm82.a2.v1	0.828621	4.48518e-05
Glyma.06G012200.Wm82.a2.v1	-0.768485	0.0067557
Glyma.06G012500.Wm82.a2.v1	-0.943454	0.029651
Glyma.06G020000.Wm82.a2.v1	-0.84317	0.0107413
Glyma.06G023400.Wm82.a2.v1	1.25904	0.00535648
Glyma.06G024500.Wm82.a2.v1	-0.653959	0.00516454
Glyma.06G028300.Wm82.a2.v1	1.01002	0.00265257
Glyma.06G033300.Wm82.a2.v1	0.739765	0.000117129
Glyma.06G037000.Wm82.a2.v1	-1.14909	0.00999871
Glyma.06G038400.Wm82.a2.v1	1.00835	0.0186411
Glyma.06G039000.Wm82.a2.v1	-1.09204	0.00457004
Glyma.06G042300.Wm82.a2.v1	-0.787085	0.0290031
Glyma.06G045100.Wm82.a2.v1	-0.716353	0.0205938
Glyma.06G048600.Wm82.a2.v1	-0.833262	0.0379555
Glyma.06G049400.Wm82.a2.v1	-0.703052	0.0295275
Glyma.06G050500.Wm82.a2.v1	-0.695969	0.0104873
Glyma.06G060000.Wm82.a2.v1	-0.727214	0.0194613
Glyma.06G065000.Wm82.a2.v1	-0.612032	0.0179632
Glyma.06G066300.Wm82.a2.v1	0.658318	0.0232289
Glyma.06G069900.Wm82.a2.v1	-0.893236	0.000171911
Glyma.06G075800.Wm82.a2.v1	-0.717909	0.0151867
Glyma.06G085300.Wm82.a2.v1	-1.44643	0.00235143
Glyma.06G086600.Wm82.a2.v1	-0.647423	0.000566922
Glyma.06G087100.Wm82.a2.v1	-0.84145	0.000351232
Glyma.06G087800.Wm82.a2.v1	-1.68129	4.14868e-05
Glyma.06G090400.Wm82.a2.v1	0.861437	0.0352093
Glyma.06G092300.Wm82.a2.v1	-0.795079	0.0179833
Glyma.06G099400.Wm82.a2.v1	1.09722	0.00252743
Glyma.06G101300.Wm82.a2.v1	0.791217	0.0432704
Glyma.06G101600.Wm82.a2.v1	-1.01879	0.00112319
Glyma.06G102000.Wm82.a2.v1	-3.41089	0.000883876
Glyma.06G102100.Wm82.a2.v1	-2.12632	9.99102e-05
Glyma.06G102700.Wm82.a2.v1	-1.40347	0.00067923
Glyma.06G105300.Wm82.a2.v1	0.622915	0.0320628
Glyma.06G112700.Wm82.a2.v1	0.958058	8.25148e-06
Glyma.06G114200.Wm82.a2.v1	-1.83603	0.00116625
Glyma.06G114600.Wm82.a2.v1	-0.687775	0.00619327
Glyma.06G116300.Wm82.a2.v1	-0.619709	0.00413076
Glyma.06G118300.Wm82.a2.v1	-1.44602	0.00040159
Glyma.06G125900.Wm82.a2.v1	0.610715	0.0382605
Glyma.06G135000.Wm82.a2.v1	-0.830729	0.042827
Glyma.06G137000.Wm82.a2.v1	-0.667953	0.0142906
Glyma.06G138100.Wm82.a2.v1	-1.35495	0.000181461
Glyma.06G138900.Wm82.a2.v1	-0.772859	0.00454168
Glyma.06G140700.Wm82.a2.v1	-0.937043	0.0217602
Glyma.06G141300.Wm82.a2.v1	-0.703557	0.0402913
Glyma.06G142900.Wm82.a2.v1	-0.885995	0.000603226
Glyma.06G145100.Wm82.a2.v1	-0.610989	0.0415979
Glyma.06G148500.Wm82.a2.v1	-0.722872	0.0220276
Glyma.06G150400.Wm82.a2.v1	-1.03324	0.0108443
Glyma.06G152400.Wm82.a2.v1	-0.748285	0.0046827
Glyma.06G153000.Wm82.a2.v1	0.695893	0.0252995
Glyma.06G153200.Wm82.a2.v1	-0.675933	0.00358174
Glyma.06G156600.Wm82.a2.v1	-1.05576	0.00567657
Glyma.06G164100.Wm82.a2.v1	1.19739	0.00360699
Glyma.06G174700.Wm82.a2.v1	-2.63372	2.45054e-05
Glyma.06G174800.Wm82.a2.v1	-0.755999	0.0197729
Glyma.06G176100.Wm82.a2.v1	0.612446	0.0119848
Glyma.06G176300.Wm82.a2.v1	-0.679114	0.00237138
Glyma.06G178800.Wm82.a2.v1	0.651414	0.0209759
Glyma.06G184900.Wm82.a2.v1	-1.08722	0.000737495
Glyma.06G189400.Wm82.a2.v1	0.903493	0.0332862
Glyma.06G197900.Wm82.a2.v1	-0.959075	0.0295899
Glyma.06G200100.Wm82.a2.v1	-0.795727	0.00590573
Glyma.06G210200.Wm82.a2.v1	-1.0174	0.0209389
Glyma.06G222400.Wm82.a2.v1	-0.779584	0.0144292
Glyma.06G225000.Wm82.a2.v1	-0.820619	0.00625059
Glyma.06G235000.Wm82.a2.v1	0.974663	0.00500263
Glyma.06G248900.Wm82.a2.v1	-1.43037	0.0035742
Glyma.06G249100.Wm82.a2.v1	-0.734985	0.000265274
Glyma.06G259400.Wm82.a2.v1	-1.65127	0.00609845
Glyma.06G259800.Wm82.a2.v1	-1.93269	0.000425014
Glyma.06G260100.Wm82.a2.v1	-0.817929	0.0312654
Glyma.06G263100.Wm82.a2.v1	-1.01233	0.00967611
Glyma.06G263400.Wm82.a2.v1	0.765973	0.0219691
Glyma.06G265200.Wm82.a2.v1	-1.21953	0.0145696
Glyma.06G265400.Wm82.a2.v1	-0.6741	0.000511497
Glyma.06G283900.Wm82.a2.v1	1.81861	0.00145018
Glyma.06G292700.Wm82.a2.v1	-0.60758	0.0118197
Glyma.06G293200.Wm82.a2.v1	-0.827839	0.00405647
Glyma.06G294900.Wm82.a2.v1	-2.55861	0.00104885
Glyma.06G308600.Wm82.a2.v1	-0.607213	0.00177408
Glyma.06G308900.Wm82.a2.v1	-0.628773	0.0311639
Glyma.06G313600.Wm82.a2.v1	-0.853715	0.0486957
Glyma.06G319300.Wm82.a2.v1	-1.14544	0.00608241
Glyma.06G320700.Wm82.a2.v1	-0.746693	0.00656148
Glyma.06G322000.Wm82.a2.v1	-1.36733	8.32886e-05
Glyma.06G323600.Wm82.a2.v1	-0.860399	4.19536e-06
Glyma.06G324300.Wm82.a2.v1	0.626418	0.013064
Glyma.06G325700.Wm82.a2.v1	0.644246	0.0112905
Glyma.07G003400.Wm82.a2.v1	-1.12955	0.0135353
Glyma.07G010400.Wm82.a2.v1	-1.21043	0.00250466
Glyma.07G025500.Wm82.a2.v1	0.819061	0.0337898
Glyma.07G028700.Wm82.a2.v1	-1.47643	0.0219489
Glyma.07G032000.Wm82.a2.v1	-1.37895	0.000588631
Glyma.07G034800.Wm82.a2.v1	-0.690957	0.0452792
Glyma.07G035200.Wm82.a2.v1	-1.50501	0.00147886
Glyma.07G038500.Wm82.a2.v1	-2.301	2.72488e-06
Glyma.07G039500.Wm82.a2.v1	-0.725543	0.0432313
Glyma.07G043500.Wm82.a2.v1	-1.10182	0.00934501
Glyma.07G047800.Wm82.a2.v1	-0.931652	0.000800665
Glyma.07G048200.Wm82.a2.v1	-0.62689	0.021722
Glyma.07G055000.Wm82.a2.v1	-1.28124	0.00010003
Glyma.07G067300.Wm82.a2.v1	0.999155	0.0269185
Glyma.07G073100.Wm82.a2.v1	-0.841217	0.000701632
Glyma.07G073300.Wm82.a2.v1	-0.698203	0.00395062
Glyma.07G074900.Wm82.a2.v1	-0.695817	0.00363254
Glyma.07G078200.Wm82.a2.v1	-0.862957	0.0132034
Glyma.07G083900.Wm82.a2.v1	-0.690476	0.0177746
Glyma.07G085600.Wm82.a2.v1	-0.676236	0.0447099
Glyma.07G088300.Wm82.a2.v1	-0.772825	0.000814766
Glyma.07G088400.Wm82.a2.v1	-0.800908	0.0331436
Glyma.07G090400.Wm82.a2.v1	1.21072	0.00250911
Glyma.07G094000.Wm82.a2.v1	1.20623	0.00177736
Glyma.07G099900.Wm82.a2.v1	-0.597115	0.00503079
Glyma.07G103500.Wm82.a2.v1	-0.6449	0.0249439
Glyma.07G107000.Wm82.a2.v1	-0.813133	0.0409162
Glyma.07G113500.Wm82.a2.v1	2.14285	2.15368e-05
Glyma.07G119700.Wm82.a2.v1	0.983926	0.0034563
Glyma.07G121900.Wm82.a2.v1	-0.689139	0.031925
Glyma.07G126800.Wm82.a2.v1	0.638717	0.00127437
Glyma.07G136800.Wm82.a2.v1	-1.43028	0.00930231
Glyma.07G139200.Wm82.a2.v1	-0.630171	0.0403344
Glyma.07G140400.Wm82.a2.v1	-1.00307	0.00563788
Glyma.07G141000.Wm82.a2.v1	-0.715211	4.97876e-05
Glyma.07G142300.Wm82.a2.v1	-0.951501	0.00189223
Glyma.07G143200.Wm82.a2.v1	-0.788327	0.00102544
Glyma.07G147700.Wm82.a2.v1	5.89667	2.30015e-38
Glyma.07G152000.Wm82.a2.v1	-0.585233	0.0230705
Glyma.07G153100.Wm82.a2.v1	-0.840207	0.000579953
Glyma.07G155500.Wm82.a2.v1	-1.0402	0.0146032
Glyma.07G157000.Wm82.a2.v1	6.23115	1.23016e-57
Glyma.07G157100.Wm82.a2.v1	-1.46339	3.74638e-05
Glyma.07G161300.Wm82.a2.v1	-0.823381	0.0177666
Glyma.07G163400.Wm82.a2.v1	-1.25444	0.0019285
Glyma.07G165300.Wm82.a2.v1	-0.765322	0.0239753
Glyma.07G173100.Wm82.a2.v1	-0.921553	0.00322617
Glyma.07G189500.Wm82.a2.v1	-1.62116	0.000255263
Glyma.07G198400.Wm82.a2.v1	-1.2551	0.000638623
Glyma.07G199800.Wm82.a2.v1	-1.38465	0.0211122
Glyma.07G200200.Wm82.a2.v1	0.594413	0.000940354
Glyma.07G202500.Wm82.a2.v1	-0.852701	0.0438111
Glyma.07G205100.Wm82.a2.v1	-1.41186	6.74269e-09
Glyma.07G205200.Wm82.a2.v1	2.24471	6.20483e-08
Glyma.07G205600.Wm82.a2.v1	3.05167	1.59267e-05
Glyma.07G207000.Wm82.a2.v1	-2.09924	3.22815e-06
Glyma.07G208700.Wm82.a2.v1	-1.49903	0.00125141
Glyma.07G209200.Wm82.a2.v1	-1.19568	0.000225047
Glyma.07G209500.Wm82.a2.v1	-0.953899	2.88331e-05
Glyma.07G209700.Wm82.a2.v1	-3.5062	1.44207e-10
Glyma.07G211300.Wm82.a2.v1	0.592061	0.0412003
Glyma.07G215900.Wm82.a2.v1	-1.22865	0.000212556
Glyma.07G216900.Wm82.a2.v1	-0.943541	0.0142917
Glyma.07G218900.Wm82.a2.v1	-0.896239	0.0388367
Glyma.07G228000.Wm82.a2.v1	-0.682849	0.00479138
Glyma.07G229000.Wm82.a2.v1	-1.15366	0.0126511
Glyma.07G232500.Wm82.a2.v1	-0.774013	0.00512066
Glyma.07G236900.Wm82.a2.v1	-0.863282	0.00029042
Glyma.07G237300.Wm82.a2.v1	-0.733879	0.0265793
Glyma.07G248600.Wm82.a2.v1	-1.08344	0.0316367
Glyma.07G255400.Wm82.a2.v1	-1.13527	0.00385709
Glyma.07G258700.Wm82.a2.v1	0.705007	0.0136368
Glyma.07G260100.Wm82.a2.v1	-0.846386	0.0117592
Glyma.07G263500.Wm82.a2.v1	-1.04152	0.00335155
Glyma.07G265500.Wm82.a2.v1	0.636999	0.0203141
Glyma.07G266000.Wm82.a2.v1	-0.995579	0.00371197
Glyma.07G267200.Wm82.a2.v1	-0.73032	0.00330842
Glyma.07G269100.Wm82.a2.v1	-1.02181	0.0127136
Glyma.07G269400.Wm82.a2.v1	-0.79418	0.0466382
Glyma.07G273400.Wm82.a2.v1	-1.89619	0.00124868
Glyma.07G274200.Wm82.a2.v1	-0.591423	0.0474902
Glyma.08G001200.Wm82.a2.v1	-0.61154	0.00156143
Glyma.08G002500.Wm82.a2.v1	0.880975	0.0411593
Glyma.08G005200.Wm82.a2.v1	-0.724051	0.0068875
Glyma.08G006300.Wm82.a2.v1	0.70508	0.00370045
Glyma.08G007400.Wm82.a2.v1	-1.0192	0.00726783
Glyma.08G011800.Wm82.a2.v1	-0.824922	0.0240701
Glyma.08G015600.Wm82.a2.v1	-0.848454	0.000912908
Glyma.08G027000.Wm82.a2.v1	-1.02054	0.0267468
Glyma.08G029000.Wm82.a2.v1	-1.22628	0.00304606
Glyma.08G031200.Wm82.a2.v1	-0.658986	0.0180485
Glyma.08G038900.Wm82.a2.v1	-0.979956	0.0235428
Glyma.08G039400.Wm82.a2.v1	-1.81378	8.05145e-05
Glyma.08G043800.Wm82.a2.v1	-0.769575	0.000161969
Glyma.08G044600.Wm82.a2.v1	2.13178	0.0351237
Glyma.08G052500.Wm82.a2.v1	-0.672882	0.0135082
Glyma.08G057300.Wm82.a2.v1	-0.740893	0.0365821
Glyma.08G061200.Wm82.a2.v1	-0.780091	0.00405811
Glyma.08G069100.Wm82.a2.v1	-0.699023	0.00475092
Glyma.08G070100.Wm82.a2.v1	0.716094	0.00141518
Glyma.08G070300.Wm82.a2.v1	-0.912277	0.00820996
Glyma.08G075400.Wm82.a2.v1	0.639863	0.0340247
Glyma.08G081400.Wm82.a2.v1	1.37086	0.0135222
Glyma.08G083700.Wm82.a2.v1	-0.75035	0.0200097
Glyma.08G093300.Wm82.a2.v1	-1.00125	0.00662034
Glyma.08G104600.Wm82.a2.v1	-0.686138	0.0171454
Glyma.08G116900.Wm82.a2.v1	-0.68107	0.00439812
Glyma.08G124400.Wm82.a2.v1	-0.903096	0.0189329
Glyma.08G127600.Wm82.a2.v1	-0.783958	0.00743388
Glyma.08G130500.Wm82.a2.v1	0.589393	0.0257868
Glyma.08G131400.Wm82.a2.v1	0.643204	0.0297562
Glyma.08G133800.Wm82.a2.v1	-0.751701	0.00268111
Glyma.08G135200.Wm82.a2.v1	-0.992856	0.00244368
Glyma.08G138300.Wm82.a2.v1	-0.757238	0.00632532
Glyma.08G143800.Wm82.a2.v1	-1.12913	0.00560779
Glyma.08G147900.Wm82.a2.v1	-0.74223	0.0350925
Glyma.08G158500.Wm82.a2.v1	0.832824	0.00117953
Glyma.08G158700.Wm82.a2.v1	-0.708169	0.0287612
Glyma.08G159000.Wm82.a2.v1	-0.671508	0.0181147
Glyma.08G160800.Wm82.a2.v1	0.632453	0.00720134
Glyma.08G164400.Wm82.a2.v1	-0.887114	1.81289e-06
Glyma.08G167700.Wm82.a2.v1	-1.37722	0.000258736
Glyma.08G168700.Wm82.a2.v1	-0.983031	0.0107721
Glyma.08G173000.Wm82.a2.v1	-1.14475	0.002361
Glyma.08G175100.Wm82.a2.v1	0.962152	0.00608601
Glyma.08G177100.Wm82.a2.v1	-1.61313	1.46549e-10
Glyma.08G177200.Wm82.a2.v1	-1.60715	0.0325955
Glyma.08G178500.Wm82.a2.v1	-0.809266	0.0375158
Glyma.08G182500.Wm82.a2.v1	1.17459	0.0121082
Glyma.08G182700.Wm82.a2.v1	1.35061	0.000160682
Glyma.08G190700.Wm82.a2.v1	-0.810703	0.0484025
Glyma.08G193500.Wm82.a2.v1	-0.916994	5.38238e-08
Glyma.08G207700.Wm82.a2.v1	-0.895855	0.00201238
Glyma.08G212000.Wm82.a2.v1	1.16809	0.00853531
Glyma.08G215300.Wm82.a2.v1	0.679412	0.0459058
Glyma.08G218100.Wm82.a2.v1	-0.833361	0.0234663
Glyma.08G218400.Wm82.a2.v1	-0.637841	0.0427956
Glyma.08G219900.Wm82.a2.v1	-0.633854	0.0163005
Glyma.08G220900.Wm82.a2.v1	-0.661559	0.0138552
Glyma.08G230400.Wm82.a2.v1	-1.48453	4.35354e-06
Glyma.08G231800.Wm82.a2.v1	0.909667	0.0143497
Glyma.08G235400.Wm82.a2.v1	-0.646196	0.00843438
Glyma.08G236400.Wm82.a2.v1	-0.645962	0.0270597
Glyma.08G237600.Wm82.a2.v1	0.746877	0.028371
Glyma.08G239400.Wm82.a2.v1	0.75891	0.0255338
Glyma.08G243000.Wm82.a2.v1	-1.31486	4.9084e-05
Glyma.08G245000.Wm82.a2.v1	-0.748538	0.0162539
Glyma.08G245400.Wm82.a2.v1	-0.638627	0.00530616
Glyma.08G247500.Wm82.a2.v1	-0.649756	0.0380961
Glyma.08G251100.Wm82.a2.v1	-0.873198	0.0115348
Glyma.08G259000.Wm82.a2.v1	0.960794	0.0223269
Glyma.08G261900.Wm82.a2.v1	-0.843268	0.00976249
Glyma.08G270300.Wm82.a2.v1	1.00125	0.00647594
Glyma.08G270700.Wm82.a2.v1	0.681064	0.0382659
Glyma.08G283900.Wm82.a2.v1	1.28316	0.000138693
Glyma.08G287500.Wm82.a2.v1	0.698977	0.0219429
Glyma.08G291000.Wm82.a2.v1	-1.1186	0.0180201
Glyma.08G297900.Wm82.a2.v1	-0.600593	0.0206436
Glyma.08G299900.Wm82.a2.v1	-1.00038	0.0157118
Glyma.08G310000.Wm82.a2.v1	-0.590381	0.0150098
Glyma.08G313500.Wm82.a2.v1	0.808021	0.0250628
Glyma.08G316500.Wm82.a2.v1	-0.7007	0.000257527
Glyma.08G318400.Wm82.a2.v1	-1.18803	0.000467632
Glyma.08G325900.Wm82.a2.v1	-0.621421	0.00817761
Glyma.08G326200.Wm82.a2.v1	-0.791828	0.0222568
Glyma.08G328000.Wm82.a2.v1	-0.961263	0.0462053
Glyma.08G328700.Wm82.a2.v1	-0.702848	0.000432879
Glyma.08G331500.Wm82.a2.v1	0.606812	0.0191926
Glyma.08G335500.Wm82.a2.v1	0.640148	0.0370118
Glyma.08G341000.Wm82.a2.v1	-1.12936	0.00232867
Glyma.08G341600.Wm82.a2.v1	-1.03138	0.00035119
Glyma.08G342100.Wm82.a2.v1	-1.30625	0.00325487
Glyma.08G345300.Wm82.a2.v1	-1.05242	7.43303e-05
Glyma.08G357400.Wm82.a2.v1	-1.10853	0.000198776
Glyma.08G358400.Wm82.a2.v1	0.770546	0.0425949
Glyma.08G363400.Wm82.a2.v1	-0.668739	0.0289757
Glyma.08G367800.Wm82.a2.v1	0.803737	0.0128029
Glyma.09G000200.Wm82.a2.v1	-0.876719	0.0116501
Glyma.09G003700.Wm82.a2.v1	-0.792295	0.011931
Glyma.09G006600.Wm82.a2.v1	-1.24498	8.7813e-05
Glyma.09G017000.Wm82.a2.v1	-1.36641	1.75534e-05
Glyma.09G020300.Wm82.a2.v1	0.662625	0.0191964
Glyma.09G026300.Wm82.a2.v1	-0.845196	0.000177975
Glyma.09G030800.Wm82.a2.v1	0.761423	0.0143402
Glyma.09G030900.Wm82.a2.v1	-0.76469	0.0386347
Glyma.09G031400.Wm82.a2.v1	-0.764702	0.00745733
Glyma.09G038500.Wm82.a2.v1	-0.638542	0.0110836
Glyma.09G039000.Wm82.a2.v1	0.703905	0.0369586
Glyma.09G044800.Wm82.a2.v1	-1.55193	8.24494e-05
Glyma.09G048100.Wm82.a2.v1	-0.600446	0.0262577
Glyma.09G051200.Wm82.a2.v1	0.587585	0.0246052
Glyma.09G052700.Wm82.a2.v1	0.606643	0.0403676
Glyma.09G055100.Wm82.a2.v1	-1.09261	0.00612136
Glyma.09G057500.Wm82.a2.v1	0.643885	0.0124526
Glyma.09G069800.Wm82.a2.v1	-0.631516	0.00517222
Glyma.09G071500.Wm82.a2.v1	-0.931978	0.0169495
Glyma.09G077100.Wm82.a2.v1	-0.631841	0.0159723
Glyma.09G089500.Wm82.a2.v1	-1.48451	4.86092e-05
Glyma.09G095200.Wm82.a2.v1	-1.08623	0.00206486
Glyma.09G097500.Wm82.a2.v1	0.947148	0.000104779
Glyma.09G098700.Wm82.a2.v1	-1.32581	0.000168749
Glyma.09G098900.Wm82.a2.v1	0.603786	0.0154301
Glyma.09G101100.Wm82.a2.v1	0.812227	0.00262924
Glyma.09G107100.Wm82.a2.v1	-0.645698	0.0388602
Glyma.09G111300.Wm82.a2.v1	-0.604278	0.0309856
Glyma.09G115600.Wm82.a2.v1	1.17375	2.40944e-08
Glyma.09G128100.Wm82.a2.v1	0.734133	0.00430944
Glyma.09G131900.Wm82.a2.v1	-1.22913	0.000973466
Glyma.09G136600.Wm82.a2.v1	0.762126	0.0445319
Glyma.09G138100.Wm82.a2.v1	-0.644001	0.047898
Glyma.09G140700.Wm82.a2.v1	-1.14012	0.00585705
Glyma.09G140800.Wm82.a2.v1	-1.18898	0.00191677
Glyma.09G143000.Wm82.a2.v1	-0.80361	0.0343828
Glyma.09G157400.Wm82.a2.v1	-0.729085	0.025605
Glyma.09G161100.Wm82.a2.v1	-0.924476	0.0444402
Glyma.09G164100.Wm82.a2.v1	2.82442	0.000311771
Glyma.09G174200.Wm82.a2.v1	-0.945522	0.0136599
Glyma.09G176300.Wm82.a2.v1	1.27109	0.00454334
Glyma.09G186500.Wm82.a2.v1	-0.927937	0.0413381
Glyma.09G188600.Wm82.a2.v1	-1.25025	0.000504437
Glyma.09G196700.Wm82.a2.v1	-0.765452	0.0010255
Glyma.09G199300.Wm82.a2.v1	0.715912	0.00116693
Glyma.09G199900.Wm82.a2.v1	0.896118	0.00127895
Glyma.09G201900.Wm82.a2.v1	-1.48852	0.000483722
Glyma.09G203200.Wm82.a2.v1	-1.25084	0.0080178
Glyma.09G203400.Wm82.a2.v1	-1.15793	0.000510799
Glyma.09G207000.Wm82.a2.v1	-0.883237	0.0489167
Glyma.09G208200.Wm82.a2.v1	-1.08077	0.00587142
Glyma.09G208900.Wm82.a2.v1	-1.19519	0.0132416
Glyma.09G212800.Wm82.a2.v1	-0.949067	4.90501e-07
Glyma.09G225300.Wm82.a2.v1	1.33867	0.00210539
Glyma.09G232900.Wm82.a2.v1	-0.803135	0.00150144
Glyma.09G233800.Wm82.a2.v1	-3.75464	9.18628e-09
Glyma.09G235200.Wm82.a2.v1	-1.24669	0.00147627
Glyma.09G236400.Wm82.a2.v1	-1.18963	0.00700426
Glyma.09G242800.Wm82.a2.v1	-0.655327	0.000185226
Glyma.09G243500.Wm82.a2.v1	0.634507	0.00327706
Glyma.09G246600.Wm82.a2.v1	-0.7439	0.000423758
Glyma.09G258000.Wm82.a2.v1	-0.783742	0.0367903
Glyma.09G265200.Wm82.a2.v1	-0.650925	0.00346207
Glyma.09G267700.Wm82.a2.v1	-0.651325	0.000659802
Glyma.09G273300.Wm82.a2.v1	-0.834259	0.000631627
Glyma.09G274000.Wm82.a2.v1	-1.32423	0.00180048
Glyma.09G279000.Wm82.a2.v1	-1.40922	0.00136961
Glyma.09G280800.Wm82.a2.v1	1.2631	0.00598156
Glyma.09G281000.Wm82.a2.v1	0.789828	0.0224188
Glyma.10G002100.Wm82.a2.v1	-1.01383	1.67905e-05
Glyma.10G004700.Wm82.a2.v1	-0.751251	0.0321831
Glyma.10G008500.Wm82.a2.v1	-1.26506	0.00705367
Glyma.10G009100.Wm82.a2.v1	-0.928082	0.00137429
Glyma.10G010300.Wm82.a2.v1	-0.844051	0.0090472
Glyma.10G010800.Wm82.a2.v1	0.621818	0.0330897
Glyma.10G014600.Wm82.a2.v1	-0.847901	0.00640551
Glyma.10G018700.Wm82.a2.v1	-0.611824	0.0101946
Glyma.10G023500.Wm82.a2.v1	-0.913799	0.00820681
Glyma.10G027600.Wm82.a2.v1	0.824144	0.000837508
Glyma.10G028200.Wm82.a2.v1	0.702327	0.0497233
Glyma.10G031800.Wm82.a2.v1	-0.669974	0.00124132
Glyma.10G031900.Wm82.a2.v1	-1.12465	0.000253507
Glyma.10G035200.Wm82.a2.v1	0.608469	0.0162381
Glyma.10G038400.Wm82.a2.v1	-1.14012	0.000849139
Glyma.10G039100.Wm82.a2.v1	-0.910985	0.0082245
Glyma.10G047700.Wm82.a2.v1	0.676528	0.009262
Glyma.10G050800.Wm82.a2.v1	1.83182	2.7513e-05
Glyma.10G053200.Wm82.a2.v1	-0.926729	0.00451856
Glyma.10G054200.Wm82.a2.v1	-1.42674	0.000890789
Glyma.10G056600.Wm82.a2.v1	-1.04745	0.00112859
Glyma.10G056700.Wm82.a2.v1	-0.827368	0.0141173
Glyma.10G058200.Wm82.a2.v1	0.793116	0.000767533
Glyma.10G060200.Wm82.a2.v1	0.706162	0.00408249
Glyma.10G070900.Wm82.a2.v1	-1.40874	4.57225e-05
Glyma.10G080000.Wm82.a2.v1	-0.795511	0.00115606
Glyma.10G082400.Wm82.a2.v1	-1.01141	0.0186259
Glyma.10G092500.Wm82.a2.v1	-0.977106	0.00446184
Glyma.10G092700.Wm82.a2.v1	-0.598587	0.022483
Glyma.10G094800.Wm82.a2.v1	-0.847168	0.00253499
Glyma.10G104700.Wm82.a2.v1	0.965687	0.000805023
Glyma.10G108400.Wm82.a2.v1	0.801985	0.0255483
Glyma.10G113100.Wm82.a2.v1	-0.627308	0.0316512
Glyma.10G118100.Wm82.a2.v1	-1.00166	0.00427952
Glyma.10G118900.Wm82.a2.v1	0.91276	0.000235183
Glyma.10G122600.Wm82.a2.v1	-1.08055	0.00714211
Glyma.10G133500.Wm82.a2.v1	-0.679307	0.0409224
Glyma.10G145200.Wm82.a2.v1	0.622884	0.0121867
Glyma.10G145300.Wm82.a2.v1	1.02472	0.0404398
Glyma.10G145900.Wm82.a2.v1	-1.08765	0.00037853
Glyma.10G151300.Wm82.a2.v1	-0.958498	0.00337893
Glyma.10G159600.Wm82.a2.v1	-0.825119	0.00715186
Glyma.10G169600.Wm82.a2.v1	-1.46012	0.000123649
Glyma.10G171300.Wm82.a2.v1	-0.889129	0.00472545
Glyma.10G174700.Wm82.a2.v1	-1.126	0.000319323
Glyma.10G181100.Wm82.a2.v1	-0.898089	0.00179264
Glyma.10G183000.Wm82.a2.v1	-0.778895	0.000262827
Glyma.10G184800.Wm82.a2.v1	0.656619	0.0346786
Glyma.10G186500.Wm82.a2.v1	-0.708056	0.0459431
Glyma.10G189900.Wm82.a2.v1	1.09	0.000465528
Glyma.10G195800.Wm82.a2.v1	-1.6412	0.0055954
Glyma.10G196200.Wm82.a2.v1	0.807828	0.00911599
Glyma.10G210500.Wm82.a2.v1	-1.06312	0.000751715
Glyma.10G210600.Wm82.a2.v1	-0.843852	0.0121543
Glyma.10G230000.Wm82.a2.v1	-1.15535	0.0011306
Glyma.10G244800.Wm82.a2.v1	-0.605478	0.0119858
Glyma.10G247500.Wm82.a2.v1	0.701341	0.0421533
Glyma.10G251400.Wm82.a2.v1	-0.657298	0.0275004
Glyma.10G252400.Wm82.a2.v1	-0.917941	0.000546025
Glyma.10G261200.Wm82.a2.v1	1.84458	0.00114362
Glyma.10G265600.Wm82.a2.v1	-0.784399	0.0119877
Glyma.10G273900.Wm82.a2.v1	1.02745	0.000804345
Glyma.10G283100.Wm82.a2.v1	0.952064	0.0067889
Glyma.10G284300.Wm82.a2.v1	-1.10126	1.04348e-05
Glyma.10G290500.Wm82.a2.v1	0.694024	0.0271367
Glyma.10G292200.Wm82.a2.v1	1.04365	0.0468739
Glyma.10G297000.Wm82.a2.v1	-0.713153	0.00861039
Glyma.11G010400.Wm82.a2.v1	-1.29369	0.000325381
Glyma.11G011500.Wm82.a2.v1	1.17826	0.0109317
Glyma.11G018000.Wm82.a2.v1	0.59412	0.0132454
Glyma.11G019900.Wm82.a2.v1	-0.693114	0.00652272
Glyma.11G020300.Wm82.a2.v1	-0.770872	0.0219291
Glyma.11G027700.Wm82.a2.v1	-0.596914	0.0061082
Glyma.11G032600.Wm82.a2.v1	-0.705694	0.0180555
Glyma.11G034000.Wm82.a2.v1	-1.06678	0.0302922
Glyma.11G035200.Wm82.a2.v1	-0.72535	0.0131756
Glyma.11G049600.Wm82.a2.v1	0.651099	0.0239382
Glyma.11G052100.Wm82.a2.v1	-0.706127	0.0159757
Glyma.11G053200.Wm82.a2.v1	-0.758098	0.00218495
Glyma.11G054000.Wm82.a2.v1	-0.700034	0.0128365
Glyma.11G058100.Wm82.a2.v1	-0.7235	0.00323891
Glyma.11G059200.Wm82.a2.v1	-1.37969	6.67257e-06
Glyma.11G060500.Wm82.a2.v1	-0.865868	4.32648e-05
Glyma.11G062000.Wm82.a2.v1	-0.725873	0.0227837
Glyma.11G077400.Wm82.a2.v1	-0.986975	3.52096e-05
Glyma.11G077700.Wm82.a2.v1	-1.23689	0.00868067
Glyma.11G083600.Wm82.a2.v1	-0.883584	0.0111767
Glyma.11G085400.Wm82.a2.v1	-1.34329	0.0225457
Glyma.11G087600.Wm82.a2.v1	-0.65386	0.0182144
Glyma.11G094800.Wm82.a2.v1	-0.643565	0.0387497
Glyma.11G095100.Wm82.a2.v1	0.782451	0.00394433
Glyma.11G095600.Wm82.a2.v1	-0.636846	0.0339103
Glyma.11G096700.Wm82.a2.v1	-2.4041	2.96798e-05
Glyma.11G097400.Wm82.a2.v1	-0.678454	0.0295624
Glyma.11G104700.Wm82.a2.v1	0.597056	0.0426835
Glyma.11G115100.Wm82.a2.v1	-0.737251	0.018525
Glyma.11G125400.Wm82.a2.v1	-0.686589	0.0093273
Glyma.11G127200.Wm82.a2.v1	-0.72335	0.0345368
Glyma.11G130900.Wm82.a2.v1	-0.950259	0.00828229
Glyma.11G131200.Wm82.a2.v1	1.51274	0.0037612
Glyma.11G136600.Wm82.a2.v1	-0.860417	0.00034254
Glyma.11G140000.Wm82.a2.v1	0.668075	0.02287
Glyma.11G141700.Wm82.a2.v1	-0.621341	0.000860344
Glyma.11G142600.Wm82.a2.v1	-1.00291	0.022133
Glyma.11G151000.Wm82.a2.v1	0.687036	0.0233852
Glyma.11G152400.Wm82.a2.v1	0.926571	0.0432688
Glyma.11G157000.Wm82.a2.v1	-0.586851	0.0130737
Glyma.11G166300.Wm82.a2.v1	-0.982767	0.0121497
Glyma.11G176200.Wm82.a2.v1	-4.4696	5.11755e-05
Glyma.11G178300.Wm82.a2.v1	-1.26739	5.41983e-05
Glyma.11G179600.Wm82.a2.v1	0.698668	0.0222834
Glyma.11G183600.Wm82.a2.v1	-0.827354	0.000576584
Glyma.11G186700.Wm82.a2.v1	-0.821723	0.0254859
Glyma.11G190900.Wm82.a2.v1	-0.667712	0.00053104
Glyma.11G194600.Wm82.a2.v1	-1.30783	0.00321358
Glyma.11G200900.Wm82.a2.v1	1.18332	0.00860091
Glyma.11G217200.Wm82.a2.v1	-1.25735	7.27682e-05
Glyma.11G220400.Wm82.a2.v1	-0.589581	0.00662258
Glyma.11G229100.Wm82.a2.v1	-1.14128	0.0247159
Glyma.11G232200.Wm82.a2.v1	-1.05105	0.00017939
Glyma.11G234300.Wm82.a2.v1	-0.770263	0.0034171
Glyma.11G235300.Wm82.a2.v1	-1.02894	0.00190068
Glyma.11G235600.Wm82.a2.v1	-0.718232	0.0168998
Glyma.11G241300.Wm82.a2.v1	-0.642985	0.0454518
Glyma.11G243000.Wm82.a2.v1	-0.710808	0.0263751
Glyma.11G249900.Wm82.a2.v1	-1.32793	0.00463804
Glyma.11G254000.Wm82.a2.v1	-0.710434	0.0265179
Glyma.11G254900.Wm82.a2.v1	-0.955521	0.00370227
Glyma.12G001100.Wm82.a2.v1	0.836412	0.0315303
Glyma.12G001300.Wm82.a2.v1	-0.801992	0.0173808
Glyma.12G001600.Wm82.a2.v1	0.614132	0.00150739
Glyma.12G015100.Wm82.a2.v1	0.774818	0.00294155
Glyma.12G021200.Wm82.a2.v1	-0.819055	0.0223941
Glyma.12G028700.Wm82.a2.v1	-0.605546	0.0245027
Glyma.12G044300.Wm82.a2.v1	0.702162	0.0291969
Glyma.12G045500.Wm82.a2.v1	-0.887194	0.0126218
Glyma.12G051900.Wm82.a2.v1	-0.683703	0.0238796
Glyma.12G052200.Wm82.a2.v1	0.774513	0.0349625
Glyma.12G055200.Wm82.a2.v1	-0.864187	0.00385112
Glyma.12G064300.Wm82.a2.v1	-0.739184	1.48298e-05
Glyma.12G072100.Wm82.a2.v1	-0.796971	0.00738187
Glyma.12G073000.Wm82.a2.v1	-1.17672	0.00917375
Glyma.12G079500.Wm82.a2.v1	-1.70568	0.00135775
Glyma.12G090000.Wm82.a2.v1	1.0226	0.00821277
Glyma.12G093800.Wm82.a2.v1	0.642014	0.0212976
Glyma.12G119200.Wm82.a2.v1	-1.29273	0.0121714
Glyma.12G122300.Wm82.a2.v1	-1.00654	0.00590887
Glyma.12G128600.Wm82.a2.v1	-0.635522	0.00604188
Glyma.12G135000.Wm82.a2.v1	0.72781	0.0456179
Glyma.12G135500.Wm82.a2.v1	-1.10031	0.00337996
Glyma.12G135600.Wm82.a2.v1	-0.629664	0.00569853
Glyma.12G148200.Wm82.a2.v1	-1.16715	1.10209e-05
Glyma.12G150800.Wm82.a2.v1	0.779453	0.0145068
Glyma.12G151200.Wm82.a2.v1	1.26844	2.43565e-06
Glyma.12G156900.Wm82.a2.v1	-0.802939	0.00167259
Glyma.12G172600.Wm82.a2.v1	1.01229	0.0127456
Glyma.12G184300.Wm82.a2.v1	0.829459	0.0064474
Glyma.12G188800.Wm82.a2.v1	-0.649283	0.011324
Glyma.12G191400.Wm82.a2.v1	-0.825884	0.0329741
Glyma.12G192900.Wm82.a2.v1	0.788104	0.00438823
Glyma.12G198700.Wm82.a2.v1	1.19184	0.0136518
Glyma.12G202500.Wm82.a2.v1	-1.00242	0.010454
Glyma.12G214700.Wm82.a2.v1	-0.916073	0.00637536
Glyma.12G214800.Wm82.a2.v1	0.915424	0.0240075
Glyma.12G215700.Wm82.a2.v1	-1.00622	0.00656168
Glyma.12G220400.Wm82.a2.v1	-0.966503	0.00547735
Glyma.12G221400.Wm82.a2.v1	-0.589946	0.000901007
Glyma.12G224400.Wm82.a2.v1	-0.590385	0.0121582
Glyma.12G225900.Wm82.a2.v1	1.33017	0.024029
Glyma.12G235900.Wm82.a2.v1	0.700982	0.0379018
Glyma.12G236500.Wm82.a2.v1	-1.10422	0.0148865
Glyma.12G237600.Wm82.a2.v1	-1.19985	0.000445431
Glyma.12G238300.Wm82.a2.v1	-0.965551	0.013263
Glyma.12G238600.Wm82.a2.v1	-1.15497	0.00687365
Glyma.12G238800.Wm82.a2.v1	-0.599822	0.0302655
Glyma.12G241000.Wm82.a2.v1	0.674094	0.0078962
Glyma.13G002200.Wm82.a2.v1	0.657207	0.0440332
Glyma.13G004400.Wm82.a2.v1	-0.760034	0.0335464
Glyma.13G007100.Wm82.a2.v1	-0.839335	0.0249998
Glyma.13G011500.Wm82.a2.v1	1.71024	0.0129387
Glyma.13G011800.Wm82.a2.v1	2.38854	0.0020284
Glyma.13G011900.Wm82.a2.v1	2.24401	0.00258073
Glyma.13G012100.Wm82.a2.v1	1.65678	0.0168403
Glyma.13G012200.Wm82.a2.v1	1.90406	0.00245531
Glyma.13G012400.Wm82.a2.v1	1.93531	0.00483136
Glyma.13G012500.Wm82.a2.v1	1.86323	0.0140627
Glyma.13G012600.Wm82.a2.v1	1.99864	0.00702174
Glyma.13G013600.Wm82.a2.v1	2.07161	0.00282167
Glyma.13G014100.Wm82.a2.v1	1.67359	0.0125166
Glyma.13G014400.Wm82.a2.v1	2.33465	0.000983943
Glyma.13G015400.Wm82.a2.v1	1.99511	0.0029614
Glyma.13G015700.Wm82.a2.v1	2.05855	0.003025
Glyma.13G016000.Wm82.a2.v1	2.155	0.00202463
Glyma.13G016400.Wm82.a2.v1	2.03056	0.00394507
Glyma.13G016700.Wm82.a2.v1	2.31983	0.00254496
Glyma.13G017400.Wm82.a2.v1	1.95342	0.00604956
Glyma.13G017500.Wm82.a2.v1	2.34153	0.0259213
Glyma.13G018200.Wm82.a2.v1	2.17566	0.00642447
Glyma.13G019400.Wm82.a2.v1	2.00792	0.00233637
Glyma.13G019700.Wm82.a2.v1	1.99584	0.00562544
Glyma.13G020800.Wm82.a2.v1	2.22259	0.00161633
Glyma.13G021100.Wm82.a2.v1	2.2158	0.00538436
Glyma.13G021200.Wm82.a2.v1	2.1489	0.00347737
Glyma.13G021500.Wm82.a2.v1	1.09982	0.022175
Glyma.13G021600.Wm82.a2.v1	2.37186	0.00195968
Glyma.13G021700.Wm82.a2.v1	2.10362	0.0106134
Glyma.13G023300.Wm82.a2.v1	2.29378	0.00251741
Glyma.13G024100.Wm82.a2.v1	2.0292	0.00278112
Glyma.13G034500.Wm82.a2.v1	-0.589645	0.0275209
Glyma.13G038600.Wm82.a2.v1	-0.622041	0.0394964
Glyma.13G042500.Wm82.a2.v1	-0.993443	0.000136202
Glyma.13G046300.Wm82.a2.v1	-0.725562	0.0268285
Glyma.13G048200.Wm82.a2.v1	-0.665623	0.0173528
Glyma.13G050600.Wm82.a2.v1	-0.593719	0.0290758
Glyma.13G054000.Wm82.a2.v1	0.628045	0.0272163
Glyma.13G056100.Wm82.a2.v1	-0.607473	0.00970278
Glyma.13G065300.Wm82.a2.v1	-2.08147	0.00156006
Glyma.13G065900.Wm82.a2.v1	-0.590316	0.0018426
Glyma.13G068400.Wm82.a2.v1	-0.879378	0.0384229
Glyma.13G068500.Wm82.a2.v1	0.609322	0.000321206
Glyma.13G069300.Wm82.a2.v1	-0.742612	0.0157871
Glyma.13G069400.Wm82.a2.v1	-1.62964	2.61599e-11
Glyma.13G070200.Wm82.a2.v1	-0.602609	0.0400432
Glyma.13G070300.Wm82.a2.v1	-3.22035	8.9869e-08
Glyma.13G071900.Wm82.a2.v1	-1.20729	0.00224425
Glyma.13G089700.Wm82.a2.v1	-0.884484	0.000147803
Glyma.13G090100.Wm82.a2.v1	-1.94321	1.12556e-05
Glyma.13G092900.Wm82.a2.v1	0.67216	0.0424283
Glyma.13G094900.Wm82.a2.v1	-2.4779	0.000515502
Glyma.13G095400.Wm82.a2.v1	-0.843187	0.0308333
Glyma.13G095500.Wm82.a2.v1	-1.19768	0.0277022
Glyma.13G104000.Wm82.a2.v1	-0.585011	0.0249103
Glyma.13G112200.Wm82.a2.v1	-0.763678	0.0215539
Glyma.13G119400.Wm82.a2.v1	0.66839	0.0194003
Glyma.13G121500.Wm82.a2.v1	0.623121	0.00570472
Glyma.13G124800.Wm82.a2.v1	-0.969082	0.000199922
Glyma.13G131600.Wm82.a2.v1	-0.587163	0.0213216
Glyma.13G132400.Wm82.a2.v1	-0.795491	0.00082065
Glyma.13G132500.Wm82.a2.v1	-1.24663	0.00349513
Glyma.13G133500.Wm82.a2.v1	-0.758866	0.000182658
Glyma.13G137500.Wm82.a2.v1	-0.597852	0.00248123
Glyma.13G139300.Wm82.a2.v1	-0.671392	0.0214884
Glyma.13G145000.Wm82.a2.v1	0.980927	0.000568232
Glyma.13G146300.Wm82.a2.v1	-0.79299	0.0132518
Glyma.13G147000.Wm82.a2.v1	-0.602926	0.0246084
Glyma.13G149000.Wm82.a2.v1	0.851229	0.0354737
Glyma.13G155400.Wm82.a2.v1	-1.48045	0.000174749
Glyma.13G158000.Wm82.a2.v1	-0.679077	0.00089509
Glyma.13G158200.Wm82.a2.v1	-1.30378	0.00201867
Glyma.13G160100.Wm82.a2.v1	-1.32133	1.58653e-05
Glyma.13G161900.Wm82.a2.v1	-0.766077	0.00955292
Glyma.13G164100.Wm82.a2.v1	0.810635	0.0418935
Glyma.13G168000.Wm82.a2.v1	-1.21099	0.0389481
Glyma.13G169900.Wm82.a2.v1	-0.727735	0.0330398
Glyma.13G170600.Wm82.a2.v1	-0.745828	0.0473448
Glyma.13G173100.Wm82.a2.v1	-0.911668	0.00140589
Glyma.13G193300.Wm82.a2.v1	1.3395	0.0394193
Glyma.13G195500.Wm82.a2.v1	0.616099	0.0193752
Glyma.13G200400.Wm82.a2.v1	-0.855053	0.00282036
Glyma.13G211800.Wm82.a2.v1	-0.939431	0.0015177
Glyma.13G216400.Wm82.a2.v1	0.805712	0.000250081
Glyma.13G222400.Wm82.a2.v1	-0.660275	0.00877401
Glyma.13G223400.Wm82.a2.v1	-0.742364	0.0377459
Glyma.13G227300.Wm82.a2.v1	-0.818823	0.0499568
Glyma.13G229000.Wm82.a2.v1	-0.657241	0.0219281
Glyma.13G233700.Wm82.a2.v1	-1.11557	7.66197e-06
Glyma.13G236500.Wm82.a2.v1	-0.903724	0.0344301
Glyma.13G237700.Wm82.a2.v1	0.875488	0.0024584
Glyma.13G238100.Wm82.a2.v1	-1.17784	0.00772957
Glyma.13G239200.Wm82.a2.v1	-1.07448	0.0102159
Glyma.13G250600.Wm82.a2.v1	-1.12069	0.0412178
Glyma.13G250700.Wm82.a2.v1	-1.30304	0.00107506
Glyma.13G253500.Wm82.a2.v1	0.873327	0.0290531
Glyma.13G255600.Wm82.a2.v1	-0.5971	0.0186889
Glyma.13G255800.Wm82.a2.v1	-0.986615	9.67176e-05
Glyma.13G255900.Wm82.a2.v1	-0.90246	0.000175956
Glyma.13G256500.Wm82.a2.v1	-0.972092	0.0168286
Glyma.13G260800.Wm82.a2.v1	-1.68676	0.00020864
Glyma.13G278300.Wm82.a2.v1	-0.592532	0.02592
Glyma.13G279900.Wm82.a2.v1	-0.84232	0.0043602
Glyma.13G280000.Wm82.a2.v1	-0.662749	8.19765e-05
Glyma.13G280900.Wm82.a2.v1	-0.783473	0.0286501
Glyma.13G285800.Wm82.a2.v1	-1.04002	0.0404679
Glyma.13G287500.Wm82.a2.v1	-1.14687	0.0243838
Glyma.13G291800.Wm82.a2.v1	0.623423	0.0136922
Glyma.13G293600.Wm82.a2.v1	0.593084	0.0132728
Glyma.13G294300.Wm82.a2.v1	0.632918	0.000983491
Glyma.13G297800.Wm82.a2.v1	0.594103	0.0414354
Glyma.13G299600.Wm82.a2.v1	0.812316	0.00482884
Glyma.13G301400.Wm82.a2.v1	-0.97074	6.51745e-05
Glyma.13G302100.Wm82.a2.v1	-1.01527	0.0222229
Glyma.13G306800.Wm82.a2.v1	-1.01295	0.0122849
Glyma.13G307300.Wm82.a2.v1	-0.821226	0.00491748
Glyma.13G319400.Wm82.a2.v1	-0.872966	8.14491e-05
Glyma.13G326100.Wm82.a2.v1	-1.08574	0.000224849
Glyma.13G327800.Wm82.a2.v1	-0.754369	0.00287505
Glyma.13G328000.Wm82.a2.v1	-0.765964	0.0447577
Glyma.13G333000.Wm82.a2.v1	-0.646929	0.0368405
Glyma.13G333900.Wm82.a2.v1	-0.703072	0.025199
Glyma.13G335300.Wm82.a2.v1	-0.764811	0.000889553
Glyma.13G338400.Wm82.a2.v1	-1.54948	0.04535
Glyma.13G340000.Wm82.a2.v1	-0.686217	0.0191787
Glyma.13G344200.Wm82.a2.v1	-0.991826	0.00112415
Glyma.13G352900.Wm82.a2.v1	0.613205	0.0402221
Glyma.13G360000.Wm82.a2.v1	-1.24285	0.00275552
Glyma.13G362800.Wm82.a2.v1	2.15018	1.10561e-05
Glyma.13G363000.Wm82.a2.v1	0.631828	0.0236175
Glyma.13G365300.Wm82.a2.v1	-0.784966	0.0248485
Glyma.13G367200.Wm82.a2.v1	-0.598197	0.0132137
Glyma.13G370000.Wm82.a2.v1	-0.773383	0.0342179
Glyma.14G002800.Wm82.a2.v1	-1.50777	0.011568
Glyma.14G005600.Wm82.a2.v1	0.765261	0.0270125
Glyma.14G016900.Wm82.a2.v1	0.801853	0.0282154
Glyma.14G017100.Wm82.a2.v1	-0.769253	1.68558e-05
Glyma.14G021900.Wm82.a2.v1	-1.39435	3.59029e-09
Glyma.14G026300.Wm82.a2.v1	-1.17737	5.0392e-05
Glyma.14G033000.Wm82.a2.v1	-1.31515	0.00107123
Glyma.14G036300.Wm82.a2.v1	-1.18379	0.00977422
Glyma.14G038200.Wm82.a2.v1	-0.669699	0.00286921
Glyma.14G041700.Wm82.a2.v1	-1.16435	0.026471
Glyma.14G048000.Wm82.a2.v1	1.42719	0.00874662
Glyma.14G050500.Wm82.a2.v1	2.06558	0.00201039
Glyma.14G052000.Wm82.a2.v1	1.89267	1.03579e-07
Glyma.14G052700.Wm82.a2.v1	-0.955709	0.00748409
Glyma.14G055400.Wm82.a2.v1	-0.88287	0.00235281
Glyma.14G056200.Wm82.a2.v1	0.747235	0.0114159
Glyma.14G063900.Wm82.a2.v1	-1.01775	0.00046863
Glyma.14G064300.Wm82.a2.v1	0.755164	0.0126957
Glyma.14G069000.Wm82.a2.v1	-0.677399	0.0297082
Glyma.14G072700.Wm82.a2.v1	-0.602903	0.0207696
Glyma.14G077600.Wm82.a2.v1	-1.24641	0.00129353
Glyma.14G082200.Wm82.a2.v1	-1.33147	2.69497e-06
Glyma.14G086500.Wm82.a2.v1	-1.18242	2.99297e-05
Glyma.14G088900.Wm82.a2.v1	-0.750175	0.00348516
Glyma.14G091500.Wm82.a2.v1	-1.36733	0.00139575
Glyma.14G092800.Wm82.a2.v1	-1.07943	0.000671201
Glyma.14G095300.Wm82.a2.v1	0.743143	0.0478766
Glyma.14G095400.Wm82.a2.v1	-0.703243	0.0234615
Glyma.14G096600.Wm82.a2.v1	-0.719288	0.0456287
Glyma.14G135000.Wm82.a2.v1	1.37362	1.00055e-08
Glyma.14G138200.Wm82.a2.v1	0.705979	0.00180552
Glyma.14G143400.Wm82.a2.v1	1.07438	0.026669
Glyma.14G148300.Wm82.a2.v1	-0.682695	0.00596607
Glyma.14G158900.Wm82.a2.v1	1.37603	0.00213065
Glyma.14G162900.Wm82.a2.v1	-0.657844	0.0460303
Glyma.14G172200.Wm82.a2.v1	-1.30905	0.00214684
Glyma.14G173600.Wm82.a2.v1	1.09284	0.00918338
Glyma.14G174500.Wm82.a2.v1	-1.25557	8.55797e-06
Glyma.14G176400.Wm82.a2.v1	-3.10084	5.23699e-05
Glyma.14G178000.Wm82.a2.v1	-0.80124	0.0329242
Glyma.14G179600.Wm82.a2.v1	-1.07019	0.00359764
Glyma.14G183800.Wm82.a2.v1	-0.83356	0.0198085
Glyma.14G190300.Wm82.a2.v1	0.778323	0.0102802
Glyma.14G199200.Wm82.a2.v1	-0.94101	5.01636e-05
Glyma.14G201700.Wm82.a2.v1	1.1683	0.0146171
Glyma.14G202000.Wm82.a2.v1	-0.736385	0.0324606
Glyma.14G216200.Wm82.a2.v1	0.882375	0.0184596
Glyma.14G217200.Wm82.a2.v1	-0.610888	0.0426271
Glyma.14G220000.Wm82.a2.v1	-0.736419	0.0236049
Glyma.14G222700.Wm82.a2.v1	-0.679742	0.00147067
Glyma.15G003400.Wm82.a2.v1	-0.616901	0.00860251
Glyma.15G012700.Wm82.a2.v1	-0.953492	0.00227276
Glyma.15G013400.Wm82.a2.v1	-0.693061	9.18971e-05
Glyma.15G020400.Wm82.a2.v1	0.764258	0.00235494
Glyma.15G023200.Wm82.a2.v1	1.15727	0.000160321
Glyma.15G023800.Wm82.a2.v1	-1.28271	0.00725247
Glyma.15G024500.Wm82.a2.v1	-0.664679	0.00592379
Glyma.15G040200.Wm82.a2.v1	-0.613688	0.00894178
Glyma.15G047500.Wm82.a2.v1	-0.694464	0.0486204
Glyma.15G049600.Wm82.a2.v1	-0.667961	0.00843956
Glyma.15G051500.Wm82.a2.v1	-0.791069	0.0415367
Glyma.15G065100.Wm82.a2.v1	-0.935914	0.00131525
Glyma.15G066100.Wm82.a2.v1	-0.796108	0.00606553
Glyma.15G079300.Wm82.a2.v1	-1.50457	6.65484e-05
Glyma.15G083200.Wm82.a2.v1	-0.716518	0.0171712
Glyma.15G084800.Wm82.a2.v1	-0.804255	0.0051127
Glyma.15G089000.Wm82.a2.v1	1.47152	0.0162215
Glyma.15G095000.Wm82.a2.v1	-0.625087	0.0137231
Glyma.15G098400.Wm82.a2.v1	-0.829768	0.0449832
Glyma.15G105900.Wm82.a2.v1	0.676838	0.0152891
Glyma.15G106200.Wm82.a2.v1	-0.872786	0.0255278
Glyma.15G107000.Wm82.a2.v1	1.35158	0.000273714
Glyma.15G108700.Wm82.a2.v1	0.838242	0.000919539
Glyma.15G113600.Wm82.a2.v1	-0.926108	0.0130093
Glyma.15G115300.Wm82.a2.v1	-0.687941	0.00434615
Glyma.15G119700.Wm82.a2.v1	-0.610806	0.0106425
Glyma.15G119800.Wm82.a2.v1	-0.667749	0.0123415
Glyma.15G120400.Wm82.a2.v1	-1.23211	2.70354e-05
Glyma.15G121500.Wm82.a2.v1	-0.667283	0.00628615
Glyma.15G122600.Wm82.a2.v1	-0.920044	0.00151821
Glyma.15G124400.Wm82.a2.v1	-1.16321	0.0116647
Glyma.15G131400.Wm82.a2.v1	-0.782447	0.00183276
Glyma.15G138000.Wm82.a2.v1	-0.652474	0.0153234
Glyma.15G148000.Wm82.a2.v1	-1.99222	1.69352e-05
Glyma.15G149800.Wm82.a2.v1	-1.10624	0.0146486
Glyma.15G151000.Wm82.a2.v1	0.663933	0.00145431
Glyma.15G152900.Wm82.a2.v1	-1.56489	0.00116503
Glyma.15G153100.Wm82.a2.v1	-0.933872	0.030725
Glyma.15G154500.Wm82.a2.v1	-0.692588	0.0154918
Glyma.15G154700.Wm82.a2.v1	0.999274	0.020771
Glyma.15G160500.Wm82.a2.v1	-0.850834	0.00273493
Glyma.15G165100.Wm82.a2.v1	-0.767285	0.000783001
Glyma.15G167900.Wm82.a2.v1	-0.757234	0.0150203
Glyma.15G175800.Wm82.a2.v1	1.40769	0.0180269
Glyma.15G181600.Wm82.a2.v1	-1.34702	0.000190288
Glyma.15G191100.Wm82.a2.v1	0.643647	0.0186292
Glyma.15G199600.Wm82.a2.v1	-0.79123	0.00446775
Glyma.15G206100.Wm82.a2.v1	-1.04832	1.87159e-05
Glyma.15G206800.Wm82.a2.v1	0.586393	0.0139251
Glyma.15G210300.Wm82.a2.v1	-0.818511	0.00637513
Glyma.15G218400.Wm82.a2.v1	-0.974732	7.89653e-05
Glyma.15G222100.Wm82.a2.v1	0.704685	0.0082321
Glyma.15G225300.Wm82.a2.v1	-1.36045	8.49052e-05
Glyma.15G232600.Wm82.a2.v1	0.770631	0.00147204
Glyma.15G248000.Wm82.a2.v1	-1.3187	0.00263481
Glyma.15G257600.Wm82.a2.v1	0.725421	0.029004
Glyma.15G258800.Wm82.a2.v1	-0.7554	0.000981889
Glyma.15G265200.Wm82.a2.v1	0.679622	0.0277033
Glyma.15G272600.Wm82.a2.v1	-1.32873	0.000934742
Glyma.16G004600.Wm82.a2.v1	-1.83842	0.000234985
Glyma.16G005500.Wm82.a2.v1	0.631274	0.0390626
Glyma.16G011900.Wm82.a2.v1	-2.17392	0.00333907
Glyma.16G014000.Wm82.a2.v1	-1.04714	0.000268198
Glyma.16G016700.Wm82.a2.v1	-0.838853	0.0222365
Glyma.16G017100.Wm82.a2.v1	-0.746475	0.00160729
Glyma.16G021200.Wm82.a2.v1	-0.96258	0.00492265
Glyma.16G023000.Wm82.a2.v1	1.27152	0.000217393
Glyma.16G023600.Wm82.a2.v1	0.633613	0.00710136
Glyma.16G023800.Wm82.a2.v1	-0.730636	0.00461568
Glyma.16G027200.Wm82.a2.v1	-0.853006	0.0387229
Glyma.16G029100.Wm82.a2.v1	-0.604826	0.00313735
Glyma.16G031300.Wm82.a2.v1	0.826853	0.00472307
Glyma.16G031700.Wm82.a2.v1	0.763142	0.00688246
Glyma.16G032700.Wm82.a2.v1	-0.937283	0.00124719
Glyma.16G034600.Wm82.a2.v1	-0.798411	0.0454294
Glyma.16G049700.Wm82.a2.v1	-0.798855	0.0205652
Glyma.16G056300.Wm82.a2.v1	-0.769191	0.0142456
Glyma.16G059800.Wm82.a2.v1	0.801106	0.0459543
Glyma.16G062400.Wm82.a2.v1	-0.687191	0.0225652
Glyma.16G065700.Wm82.a2.v1	-2.12019	1.40975e-06
Glyma.16G076000.Wm82.a2.v1	0.685381	0.00347551
Glyma.16G078700.Wm82.a2.v1	-0.622867	0.0193517
Glyma.16G080100.Wm82.a2.v1	-1.15595	0.0138921
Glyma.16G085600.Wm82.a2.v1	1.45824	0.0123011
Glyma.16G087100.Wm82.a2.v1	-0.845926	0.00909439
Glyma.16G096500.Wm82.a2.v1	0.611491	0.0412313
Glyma.16G099600.Wm82.a2.v1	-0.908429	9.02782e-06
Glyma.16G103900.Wm82.a2.v1	0.632754	0.0160182
Glyma.16G107500.Wm82.a2.v1	-0.602632	0.00344525
Glyma.16G108300.Wm82.a2.v1	-0.731533	0.0261655
Glyma.16G109900.Wm82.a2.v1	-0.723027	2.87216e-05
Glyma.16G116300.Wm82.a2.v1	-0.817108	0.00571906
Glyma.16G120900.Wm82.a2.v1	-0.810781	0.0293268
Glyma.16G127400.Wm82.a2.v1	-1.07883	0.00189441
Glyma.16G136600.Wm82.a2.v1	-2.14889	1.18663e-06
Glyma.16G137600.Wm82.a2.v1	-0.820139	0.0449127
Glyma.16G142300.Wm82.a2.v1	1.24434	5.65517e-05
Glyma.16G143500.Wm82.a2.v1	0.653186	0.0185648
Glyma.16G144000.Wm82.a2.v1	-2.1174	6.54621e-06
Glyma.16G151800.Wm82.a2.v1	-0.789597	0.00208384
Glyma.16G162100.Wm82.a2.v1	-1.14727	0.00644063
Glyma.16G172400.Wm82.a2.v1	-1.02885	0.0289571
Glyma.16G179000.Wm82.a2.v1	-1.08047	0.0368426
Glyma.16G194600.Wm82.a2.v1	-0.914558	0.000126994
Glyma.16G196200.Wm82.a2.v1	-0.729564	0.0213891
Glyma.16G200600.Wm82.a2.v1	-0.784115	0.0103081
Glyma.16G200900.Wm82.a2.v1	-0.670357	0.0309631
Glyma.16G201500.Wm82.a2.v1	-1.09409	0.0077396
Glyma.16G204600.Wm82.a2.v1	-0.905326	0.011444
Glyma.16G205300.Wm82.a2.v1	-0.800659	0.0364167
Glyma.16G208300.Wm82.a2.v1	-1.18023	0.00155635
Glyma.16G209600.Wm82.a2.v1	-0.588492	0.0150904
Glyma.16G210600.Wm82.a2.v1	-1.17671	0.0214475
Glyma.16G217800.Wm82.a2.v1	-0.629284	0.00516787
Glyma.17G004500.Wm82.a2.v1	-1.38704	0.000475658
Glyma.17G012300.Wm82.a2.v1	-0.660361	0.00153199
Glyma.17G013900.Wm82.a2.v1	-0.71541	0.000279047
Glyma.17G019500.Wm82.a2.v1	0.802791	0.0088991
Glyma.17G020000.Wm82.a2.v1	0.639651	0.0397902
Glyma.17G026700.Wm82.a2.v1	1.05233	0.00883791
Glyma.17G030700.Wm82.a2.v1	-2.24659	0.00107537
Glyma.17G035400.Wm82.a2.v1	-1.78033	0.00100419
Glyma.17G036300.Wm82.a2.v1	-1.94961	1.13847e-05
Glyma.17G036400.Wm82.a2.v1	-1.25198	0.00342731
Glyma.17G038000.Wm82.a2.v1	-0.649798	0.0410413
Glyma.17G042700.Wm82.a2.v1	0.760221	0.0164401
Glyma.17G048500.Wm82.a2.v1	0.984657	0.0201797
Glyma.17G048700.Wm82.a2.v1	-1.55239	1.57065e-05
Glyma.17G048900.Wm82.a2.v1	-0.75753	0.0286977
Glyma.17G049700.Wm82.a2.v1	-0.837877	0.0283573
Glyma.17G053700.Wm82.a2.v1	0.997558	0.00503974
Glyma.17G063200.Wm82.a2.v1	-0.640992	0.00105563
Glyma.17G063900.Wm82.a2.v1	-0.651873	0.000948692
Glyma.17G064700.Wm82.a2.v1	-1.08314	0.0142488
Glyma.17G064900.Wm82.a2.v1	0.92404	0.0475036
Glyma.17G066600.Wm82.a2.v1	-1.4471	0.00452307
Glyma.17G068100.Wm82.a2.v1	-0.748798	0.00556221
Glyma.17G068600.Wm82.a2.v1	0.748511	0.0107975
Glyma.17G069600.Wm82.a2.v1	-1.11883	5.48602e-05
Glyma.17G074800.Wm82.a2.v1	-0.68359	0.00676532
Glyma.17G089500.Wm82.a2.v1	-1.58969	0.000231451
Glyma.17G092700.Wm82.a2.v1	-0.68442	0.00264219
Glyma.17G093300.Wm82.a2.v1	0.740809	0.0447478
Glyma.17G095300.Wm82.a2.v1	0.782643	0.0110128
Glyma.17G105600.Wm82.a2.v1	-0.702701	0.000499823
Glyma.17G110100.Wm82.a2.v1	-1.01289	0.00992241
Glyma.17G118300.Wm82.a2.v1	-0.659414	0.000297109
Glyma.17G119400.Wm82.a2.v1	0.814755	0.0282003
Glyma.17G126400.Wm82.a2.v1	-1.16051	0.000108423
Glyma.17G126500.Wm82.a2.v1	-1.98586	0.000162648
Glyma.17G128200.Wm82.a2.v1	-0.632367	0.0132094
Glyma.17G139000.Wm82.a2.v1	0.879422	0.04289
Glyma.17G145300.Wm82.a2.v1	0.906181	0.000457511
Glyma.17G149000.Wm82.a2.v1	-1.21129	0.00244024
Glyma.17G153800.Wm82.a2.v1	0.640608	0.000889588
Glyma.17G158200.Wm82.a2.v1	-0.716802	0.025029
Glyma.17G164800.Wm82.a2.v1	-1.3508	4.68593e-05
Glyma.17G169000.Wm82.a2.v1	-0.790893	0.0165187
Glyma.17G169500.Wm82.a2.v1	0.61294	0.0144575
Glyma.17G174300.Wm82.a2.v1	0.949341	5.52868e-05
Glyma.17G180100.Wm82.a2.v1	-1.11584	0.00298731
Glyma.17G187500.Wm82.a2.v1	-1.23653	0.000305159
Glyma.17G197700.Wm82.a2.v1	-0.71938	0.001764
Glyma.17G218200.Wm82.a2.v1	-0.849799	0.032419
Glyma.17G225700.Wm82.a2.v1	-0.626402	0.0137662
Glyma.17G226500.Wm82.a2.v1	-0.744522	0.010586
Glyma.17G235300.Wm82.a2.v1	-0.707907	0.0356144
Glyma.17G237500.Wm82.a2.v1	-0.595711	0.00318102
Glyma.17G239800.Wm82.a2.v1	-1.23242	0.000698088
Glyma.17G241000.Wm82.a2.v1	-0.873513	0.0084079
Glyma.17G242400.Wm82.a2.v1	-1.60169	0.00138316
Glyma.17G243100.Wm82.a2.v1	-1.16325	0.000298431
Glyma.17G246400.Wm82.a2.v1	-0.746094	0.0192744
Glyma.17G247900.Wm82.a2.v1	-2.37196	2.99353e-05
Glyma.17G248900.Wm82.a2.v1	0.648817	0.00760437
Glyma.17G254000.Wm82.a2.v1	-0.732972	0.0441714
Glyma.17G254600.Wm82.a2.v1	0.824295	0.00337622
Glyma.17G256000.Wm82.a2.v1	-1.06599	1.46146e-05
Glyma.17G256400.Wm82.a2.v1	-0.793785	0.0110414
Glyma.17G260400.Wm82.a2.v1	0.870992	0.0333104
Glyma.17G262400.Wm82.a2.v1	0.710238	0.0406329
Glyma.18G002200.Wm82.a2.v1	-1.64974	0.00016752
Glyma.18G003000.Wm82.a2.v1	-1.22612	0.000527529
Glyma.18G003100.Wm82.a2.v1	0.758747	0.00825736
Glyma.18G010600.Wm82.a2.v1	0.698524	0.000920964
Glyma.18G011500.Wm82.a2.v1	-0.600941	0.0308041
Glyma.18G014100.Wm82.a2.v1	-0.876557	0.0347669
Glyma.18G015700.Wm82.a2.v1	-0.614488	0.0403581
Glyma.18G017700.Wm82.a2.v1	-0.626929	0.0183006
Glyma.18G019400.Wm82.a2.v1	-0.894672	0.00272707
Glyma.18G025100.Wm82.a2.v1	-0.649086	0.00161825
Glyma.18G029300.Wm82.a2.v1	-0.930283	0.0119961
Glyma.18G029900.Wm82.a2.v1	0.667867	0.0122223
Glyma.18G032100.Wm82.a2.v1	-1.292	0.0012354
Glyma.18G039100.Wm82.a2.v1	-0.693158	0.00199912
Glyma.18G039500.Wm82.a2.v1	-0.959183	0.0202772
Glyma.18G050800.Wm82.a2.v1	-0.897092	0.0279379
Glyma.18G055800.Wm82.a2.v1	-1.10673	0.00283167
Glyma.18G061800.Wm82.a2.v1	-0.970409	0.0288901
Glyma.18G064100.Wm82.a2.v1	-1.08393	0.0257064
Glyma.18G072800.Wm82.a2.v1	-1.54409	0.000274602
Glyma.18G089800.Wm82.a2.v1	-0.758423	0.034759
Glyma.18G097900.Wm82.a2.v1	-1.43367	0.0093495
Glyma.18G109000.Wm82.a2.v1	1.05173	0.00333679
Glyma.18G123800.Wm82.a2.v1	-0.776325	0.0153397
Glyma.18G124500.Wm82.a2.v1	-0.675313	0.0202442
Glyma.18G128600.Wm82.a2.v1	-1.37629	0.00313067
Glyma.18G144100.Wm82.a2.v1	-0.829608	0.0188391
Glyma.18G147700.Wm82.a2.v1	-1.34747	0.0116843
Glyma.18G154200.Wm82.a2.v1	0.999053	0.0159672
Glyma.18G158200.Wm82.a2.v1	-0.596637	0.0236955
Glyma.18G170900.Wm82.a2.v1	-1.23392	6.78261e-05
Glyma.18G171700.Wm82.a2.v1	-0.850168	0.0319998
Glyma.18G172600.Wm82.a2.v1	0.954619	4.29622e-05
Glyma.18G176000.Wm82.a2.v1	-1.12792	0.00100194
Glyma.18G189700.Wm82.a2.v1	1.11083	0.0116887
Glyma.18G197500.Wm82.a2.v1	-1.45727	0.0014392
Glyma.18G208300.Wm82.a2.v1	0.638392	0.00925587
Glyma.18G212700.Wm82.a2.v1	-0.924712	0.00948733
Glyma.18G215800.Wm82.a2.v1	-0.660661	0.000486778
Glyma.18G224200.Wm82.a2.v1	-1.28469	0.00025114
Glyma.18G226200.Wm82.a2.v1	-0.898412	0.000499361
Glyma.18G232700.Wm82.a2.v1	-1.0753	0.0165326
Glyma.18G244800.Wm82.a2.v1	-0.820034	0.00162717
Glyma.18G249100.Wm82.a2.v1	0.821801	0.00393404
Glyma.18G250700.Wm82.a2.v1	0.592289	0.0139935
Glyma.18G258500.Wm82.a2.v1	-1.08126	0.00492575
Glyma.18G259400.Wm82.a2.v1	-1.13389	0.000868678
Glyma.18G261900.Wm82.a2.v1	-2.49446	1.05589e-07
Glyma.18G265100.Wm82.a2.v1	-0.93894	4.52978e-06
Glyma.18G266200.Wm82.a2.v1	-0.896777	0.00950949
Glyma.18G273100.Wm82.a2.v1	-1.00067	0.00408318
Glyma.18G281000.Wm82.a2.v1	1.20121	0.00127164
Glyma.18G288400.Wm82.a2.v1	-1.4396	0.000180062
Glyma.18G291500.Wm82.a2.v1	-1.11194	2.51743e-06
Glyma.19G008200.Wm82.a2.v1	-0.705529	0.00498286
Glyma.19G008700.Wm82.a2.v1	0.694578	0.000134119
Glyma.19G015500.Wm82.a2.v1	-0.720359	0.00369866
Glyma.19G021300.Wm82.a2.v1	-1.26015	0.0182534
Glyma.19G023900.Wm82.a2.v1	1.08354	0.042836
Glyma.19G031300.Wm82.a2.v1	0.745967	0.025876
Glyma.19G037700.Wm82.a2.v1	-0.690107	0.0305172
Glyma.19G046300.Wm82.a2.v1	-0.741657	0.00298074
Glyma.19G055200.Wm82.a2.v1	-1.02517	0.0146669
Glyma.19G056100.Wm82.a2.v1	-1.73815	2.2726e-05
Glyma.19G085200.Wm82.a2.v1	-0.8421	0.0278127
Glyma.19G086700.Wm82.a2.v1	0.710502	0.017991
Glyma.19G095400.Wm82.a2.v1	-0.831569	0.0131054
Glyma.19G096100.Wm82.a2.v1	-0.882975	0.0163962
Glyma.19G098500.Wm82.a2.v1	-0.892718	0.0434285
Glyma.19G099500.Wm82.a2.v1	-1.28605	0.00362124
Glyma.19G100000.Wm82.a2.v1	-1.04261	0.00154002
Glyma.19G106700.Wm82.a2.v1	-0.958607	0.0102122
Glyma.19G121400.Wm82.a2.v1	-0.715946	0.0420119
Glyma.19G125300.Wm82.a2.v1	-1.1297	0.0119408
Glyma.19G126400.Wm82.a2.v1	-0.757909	0.00444179
Glyma.19G132800.Wm82.a2.v1	-0.600861	0.0203845
Glyma.19G141200.Wm82.a2.v1	-0.652709	0.0231344
Glyma.19G142700.Wm82.a2.v1	-0.986208	0.000312398
Glyma.19G149100.Wm82.a2.v1	-1.41342	0.000126132
Glyma.19G155900.Wm82.a2.v1	0.723284	0.0159147
Glyma.19G156700.Wm82.a2.v1	-1.10071	0.00485777
Glyma.19G161400.Wm82.a2.v1	-0.874305	0.0168665
Glyma.19G164900.Wm82.a2.v1	-0.625941	0.0295988
Glyma.19G172800.Wm82.a2.v1	-0.818457	0.00742203
Glyma.19G178900.Wm82.a2.v1	-0.684383	0.00659482
Glyma.19G179600.Wm82.a2.v1	0.732043	0.0364895
Glyma.19G180700.Wm82.a2.v1	-0.639131	0.0413239
Glyma.19G185000.Wm82.a2.v1	0.944875	0.0341684
Glyma.19G185300.Wm82.a2.v1	-0.736266	0.0157233
Glyma.19G192100.Wm82.a2.v1	-0.989146	0.000921029
Glyma.19G199100.Wm82.a2.v1	0.818835	0.0342697
Glyma.19G199900.Wm82.a2.v1	-0.821699	0.035181
Glyma.19G210700.Wm82.a2.v1	0.638162	0.00144329
Glyma.19G212600.Wm82.a2.v1	-0.820319	0.0140073
Glyma.19G213000.Wm82.a2.v1	1.54948	0.00288698
Glyma.19G217700.Wm82.a2.v1	1.31997	2.41408e-05
Glyma.19G217800.Wm82.a2.v1	-0.65919	0.0152684
Glyma.19G219100.Wm82.a2.v1	1.95417	1.00668e-06
Glyma.19G222200.Wm82.a2.v1	-0.659063	0.030554
Glyma.19G228600.Wm82.a2.v1	0.68822	0.0309618
Glyma.19G234100.Wm82.a2.v1	-0.605427	0.00768402
Glyma.19G247200.Wm82.a2.v1	0.70397	0.000627122
Glyma.19G254000.Wm82.a2.v1	-0.805489	0.0352022
Glyma.19G255700.Wm82.a2.v1	-0.774994	0.00408697
Glyma.19G256100.Wm82.a2.v1	-0.665567	0.0234883
Glyma.19G256400.Wm82.a2.v1	-0.703211	0.00049319
Glyma.20G005500.Wm82.a2.v1	0.738434	0.0307566
Glyma.20G008200.Wm82.a2.v1	-0.660537	0.0488388
Glyma.20G012600.Wm82.a2.v1	-0.748095	0.0375638
Glyma.20G012900.Wm82.a2.v1	-1.33825	0.00224815
Glyma.20G015600.Wm82.a2.v1	-1.26467	0.0434273
Glyma.20G031300.Wm82.a2.v1	-0.590517	0.0424512
Glyma.20G047400.Wm82.a2.v1	0.763308	1.88166e-05
Glyma.20G061300.Wm82.a2.v1	-0.874522	0.00841605
Glyma.20G066100.Wm82.a2.v1	-0.755226	0.00538866
Glyma.20G077300.Wm82.a2.v1	-0.848067	0.0227291
Glyma.20G083800.Wm82.a2.v1	-0.658031	0.00286605
Glyma.20G087000.Wm82.a2.v1	-0.943003	1.40743e-08
Glyma.20G099700.Wm82.a2.v1	-1.17835	0.00134189
Glyma.20G102000.Wm82.a2.v1	1.06508	0.0274465
Glyma.20G104800.Wm82.a2.v1	0.932768	3.51142e-05
Glyma.20G105900.Wm82.a2.v1	-0.605981	0.044135
Glyma.20G114200.Wm82.a2.v1	-1.81917	2.94483e-07
Glyma.20G115500.Wm82.a2.v1	-0.742253	0.00943276
Glyma.20G123500.Wm82.a2.v1	1.39381	0.0024442
Glyma.20G124800.Wm82.a2.v1	-1.16893	0.0227085
Glyma.20G126700.Wm82.a2.v1	-0.916749	0.0170292
Glyma.20G131500.Wm82.a2.v1	-0.915314	0.0416966
Glyma.20G135300.Wm82.a2.v1	-1.04618	0.00721794
Glyma.20G141000.Wm82.a2.v1	-0.868518	0.00372057
Glyma.20G144600.Wm82.a2.v1	-0.821651	0.00655887
Glyma.20G147600.Wm82.a2.v1	0.858968	0.00377695
Glyma.20G150100.Wm82.a2.v1	0.836985	0.0328313
Glyma.20G167500.Wm82.a2.v1	-1.21032	0.00011714
Glyma.20G171000.Wm82.a2.v1	-0.643759	0.0425496
Glyma.20G173200.Wm82.a2.v1	-0.589472	0.000626333
Glyma.20G174800.Wm82.a2.v1	0.929124	0.0357627
Glyma.20G177600.Wm82.a2.v1	-1.41589	3.51287e-05
Glyma.20G180000.Wm82.a2.v1	-1.26468	0.0112893
Glyma.20G180100.Wm82.a2.v1	-0.703012	0.015567
Glyma.20G185100.Wm82.a2.v1	-1.06107	0.00438133
Glyma.20G188400.Wm82.a2.v1	-0.778833	0.048518
Glyma.20G190800.Wm82.a2.v1	-0.69767	0.0117198
Glyma.20G197000.Wm82.a2.v1	-1.39765	0.0180317
Glyma.20G203900.Wm82.a2.v1	-0.992741	0.0018283
Glyma.20G204000.Wm82.a2.v1	-1.042	0.0279079
Glyma.20G211000.Wm82.a2.v1	-0.973363	0.00530436
Glyma.20G218900.Wm82.a2.v1	-1.33571	6.61018e-05
Glyma.20G221300.Wm82.a2.v1	-0.588856	0.0248338
Glyma.20G227300.Wm82.a2.v1	0.717123	0.0247918
Glyma.20G228000.Wm82.a2.v1	-0.72088	0.0302293
Glyma.20G230100.Wm82.a2.v1	0.907505	0.0230704
Glyma.20G231200.Wm82.a2.v1	-0.826688	0.018338
Glyma.20G232300.Wm82.a2.v1	0.817239	0.0170189
Glyma.20G236200.Wm82.a2.v1	-0.67258	0.0491593
Glyma.20G240800.Wm82.a2.v1	-0.668806	0.0213964
Glyma.20G241500.Wm82.a2.v1	0.699455	0.00396384
Glyma.20G244800.Wm82.a2.v1	-1.0505	0.0137188
Glyma.U004700.Wm82.a2.v1	-10.5227	4.67042e-55
Glyma.U005800.Wm82.a2.v1	2.0919	0.0017521
Glyma.U006200.Wm82.a2.v1	8.30389	2.80313e-19
Glyma.U008800.Wm82.a2.v1	-1.086	0.00134996
Glyma.U021300.Wm82.a2.v1	-0.677412	0.0220378
Glyma.U021800.Wm82.a2.v1	-1.12728	0.0157565
Glyma.U033600.Wm82.a2.v1	-0.79764	0.00320321
Glyma.U039100.Wm82.a2.v1	-1.24814	0.00265959
Glyma.U042100.Wm82.a2.v1	-1.22669	1.31236e-05
Glyma.U042300.Wm82.a2.v1	8.80374	1.98975e-23
Glyma.U044100.Wm82.a2.v1	-1.11324	0.00658598
Soybean_newGene_1156	0.788112	0.00766354
Soybean_newGene_1317	-0.88918	0.0277909
Soybean_newGene_138	8.50814	6.08548e-116
Soybean_newGene_22	3.50383	5.66049e-13
Soybean_newGene_272	1.70848	0.0310253
Soybean_newGene_283	0.999527	0.0155916
Soybean_newGene_333	1.89674	0.000353206
Soybean_newGene_437	-1.89006	0.00500472
Soybean_newGene_560	-0.753232	0.0446572
Soybean_newGene_572	1.36997	0.00157121
Soybean_newGene_75	-1.56389	9.81397e-06
Soybean_newGene_758	-0.862361	0.020479
Soybean_newGene_84	-0.74676	0.000625603
Soybean_newGene_85	-0.771727	0.0065481
Soybean_newGene_905	1.66769	0.00012365
Soybean_newGene_916	1.53362	0.00058936
Soybean_newGene_919	-1.41567	0.00449589
Soybean_newGene_99	-1.04563	0.00605759
