# Supplementary material for: Artificial selection on GmOLEO1 contributes to the increase in seed oil during soybean domestication
Source: PLoS Genet. 2019 Jul 10;15(7):e1008267. doi: 10.1371/journal.pgen.1008267 (PMC6645561; doi:10.1371/journal.pgen.1008267)
Supplement: S9 Table — (XLSX) [file pgen.1008267.s014.xlsx]

## Sheet: S9 Table
Table S9 Relative gene expression determined by qPCR at 25DAF and the list of primers used
No.	Gene ID	RNA-seq	qPCR	Primer sequences for real-time PCR (F/R)
		Log2FC	Log2FC
1	Glyma.11G252800	1.03361	0.298658	ATCCATCTCCACCATCCGTCA/AAGAAATCAGAATTGCCAACACATT
2	Glyma.13G106100	0.966362	0.807355	AGGGAAACCTTCTTTACGCC/ATTCCACATCCTCCAATAATCTTC
3	Glyma.01G156000	1.06199	0.731183	TCTGATTGAGTCGGCTCGTGA/CCCAAAACATTCATTAAATCACATTA
4	Glyma.06G290100	1.08118	0.111031	GAAATCCCTCGGAGACATTGAC/GAGCCACTGTGAGGCAGATAAAT
5	Glyma.15G221600	1.09843	0.555816	GTTGTGATAGGTTGGTGGATGG/TTCTTTCGACAACGGAGTATGG
6	Glyma.05G004300	0.315413	0.565597	AACAAGCCTATCCCAAACACAA/GGTTATAAGGAGGGTCAGGACG
7	Glyma.06G209900	0.0847528	0.298658	CATCATCGTCACGAGCCCAAT/CACCACAATACCGAACCCGC
8	Glyma.10G189900	-0.236952	-0.0439433	TCATTTACCCTTGGGAAACTTACAT/ACTCCCATGCTTTGCTTTGTG
9	Glyma.U004700	-9.96449	-1.8365	ATTCTCCGCATACACTCACTACC/TGGAGTTATTCGTCTACGGTTTC
10	Glyma.U006200	8.43726	4.05311	ATGGCGGACCGACGATGT/TTCTCCAGCCGCACTCCTACT
11	Glyma.03G045300	3.55743	2.97453	CTCTGGTGTTGTCTCGTTGTAGAG/GAAGATTTGAAAGTGTCCCCAGT
12	Glyma.03G057500	-1.65732	-0.395929	ATCGGAAAATGGGTGTGGACTAT/TTGTTGTTAGGGTTCTTATCAGGGT
13	Glyma.09G111900	0.893077	1.4957	CTGATAAAGGGTCTAATGGGAAAG/CTGATTTCAACCCACCATATGC
14	Glyma.13G038600	-0.311056	-0.915936	CTGGAAGGTTTGACGGCTGA/CAGCTCTTTATTGAAGATCCAGCTA
15	Glyma.15G010800	0.460696	0.111031	ATCCTTATGTTCAGCAGGGTTTC/CATTTCTCTAGGAACTGTGTAATGACC
16	Glyma.14G183800	1.40024	0.536053	AAGAACCTTGTCAACTTGGGAG/GACAGTTCTTCCCCCATCATT
