# Supplementary material for: Artificial selection on GmOLEO1 contributes to the increase in seed oil during soybean domestication
Source: PLoS Genet. 2019 Jul 10;15(7):e1008267. doi: 10.1371/journal.pgen.1008267 (PMC6645561; doi:10.1371/journal.pgen.1008267)
Supplement: S10 Table — (XLSX) [file pgen.1008267.s015.xlsx]

## Sheet: S10 Table
Table S10 The physical location of all 13 OLEO genes in soybean genome.
Number	Gene ID (Wm82.a1.v2)	Chromosomes	Position		Genome annotation	Gene ID in Ref (Liu et al., 2012)
1	Glyma.04G077600	Chr04	6509476	6510519	Oleosin family protein	Glyma04g08220
2	Glyma.05G004300	Chr05	349459	350230	Oleosin family protein	Glyma05g07880
3	Glyma.05G013800	Chr05	1312429	1313494	Oleosin family protein	Glyma05g08880
4	Glyma.06G078700	Chr06	6080839	6082716	Oleosin family protein	Glyma06g08290
5	Glyma.06G209900	Chr06	20704207	20705037	Oleosin family protein	Glyma06g23340
6	Glyma.10G193900	Chr10	42600687	42601680	oleosin 1	Glyma10g33760
7	Glyma.14G125500	Chr14	19897409	19898585	Oleosin family protein	Glyma14g15020
8	Glyma.16G071800	Chr16	7227783	7228862	Oleosin family protein	Glyma16g07800
9	Glyma.17G086400	Chr17	6670952	6672249	Oleosin family protein	Glyma17g09390
10	Glyma.17G122000	Chr17	9771675	9772612	Oleosin family protein	Glyma17g13120
11	Glyma.19G004800	Chr19	434515	435520	Oleosin family protein	Glyma19g00400
12	Glyma.19G063400	Chr19	13707161	13715829	Oleosin family protein	Glyma19g13060
13	Glyma.20G196600	Chr20	43441817	43442615	oleosin 1	Glyma20g33850
Liu Q, Sun Y, Su W, Yang J, Liu X, Wang Y, et al. Species-specific size expansion and molecular evolution of the oleosins in angiosperms. Gene. 2012;509(2):247-57.
