# Supplementary material for: Artificial selection on GmOLEO1 contributes to the increase in seed oil during soybean domestication
Source: PLoS Genet. 2019 Jul 10;15(7):e1008267. doi: 10.1371/journal.pgen.1008267 (PMC6645561; doi:10.1371/journal.pgen.1008267)
Supplement: S11 Table — (XLSX) [file pgen.1008267.s016.xlsx]

## Sheet: S11 Table
Table S11. Primers used in this study.
Primer	Sequence 5'-3'	Note
GmOLEO1-QF	CACTCAGGTCGTCAAGGCG	qRT-PCR
GmOLEO1-QR	CGGACTGAAGATGACGAGCG
Tublin-F	GGAGTTCACAGAGGCAGAG
Tublin-R	CACTTACGCATCACATAGCA
GmOLEO1-F1	CGGGTCTTTGGAAACGAA	Gene cloning
GmOLEO1-R1	CGCATTACTCTGGCTGGT
GmOLEO1SUB-F	CGATGGTCTCACAACATGGCTGAGCTTCACTAC	Subcellular localization
GmOLEO1SUB-R	CAGTGGTCTCATACAAGAAGCCTGCACCCCACT
GmOLEO1-OE-F	TTTGGAGAGAACACGTATGGCTGAGCTTCACTACCAAC	Over expression vector construction
GmOLEO1-OE-R	TCGGGGAAATTCGGGGTTAAGAAGCCTGCACCCCACTG
Bar-F	ATGAGCCCAGAACGACGC	Bar gene detection
Bar-R	ACGTCATGCCAGTTCCCGT
GmOLEO1-SF	TGGCACGCTCTATGAAGCACAA	Resequencing
GmOLEO1-SR	CGAACACCCACAATAAACGAAAA
GmOLEO1-SF1	GTGTTTGGAAACTGGTGTAT
GmOLEO1-SF2	TCATCCTCAAATATTACGTT
GmOLEO1-SR1	TAAGAGCCATAAAATGTGAC
